# Supplementary material for: Computational identification and analysis of novel sugarcane microRNAs
Source: BMC Genomics. 2012 Jul 2;13:290. doi: 10.1186/1471-2164-13-290 (PMC3464620; doi:10.1186/1471-2164-13-290)
Supplement: Additional file 1 — Table S1. Summary of results obtained after computational data mining for each small RNA library. Overall information of all and filtered reads, numbers of miRNAs detected, known and novel miRNAs candidates. Table S2. miRCat analyses results of new miRNAs precursors. Overall information of precursors that matched to the criteria for miRNA prediction. Table S3. Correspondence among names of high confidence new microRNAs. List of names used in this paper, and the new names of microRNAs after deposit in the miRBase. Figure S4. Predicted precursor structure of high confidence novel miRNAs (class I) identified. The sugarcane mature miRNA (red), miRNA* (pink) were illustrated in pre-miRNA with chromosome and locus information based in sorghum genome. All novel miRNAs sequences were denominated sof-miR-Seq following the number. Figure S5. Confirmation of new miRNA expression. Validation by stem-loop RT-PCR of eight new miRNAs chosen from our libraries. Primers used were listed in the table. Z. Table S6. Electronic Northern of all new miRNAs candidates in each library. The mature new miRNA reads were normalized to transcripts per million. Table S7. Putative targets of all new miRNAs candidates in sugarcane. EST sugarcane data from Gene Index version 3.0 was used to search for potential new miRNA targets by UEA sRNA toolkit-Plant target prediction pipeline. Table S8. Putative targets of all new miRNAs candidates in sorghum. EST sorghum data from Gene Index version 9.0 and Sorghum gene models (JGI v.1.0) were used to search for potential new miRNA targets by UEA sRNA toolkit-Plant target prediction pipeline. Figure S9. Relative expression profile of MADS Box. Relative expression of putative targets of sof-miR-seq09 and sof-miR-seq19 estimated within control and 1 h after saline treatment. [file 1471-2164-13-290-S1.xls]

## Sheet: Additional file 1
Additional file 1: Summary of results obtained after computational data mining for each small RNA library. Overall information of all and filtered reads, numbers of miRNAs detected, known and novel miRNAs.
Total	Biotic stress		Drought stress				Salt stress
	CT	AA	T 0h	T 24h	S 0h	S 24h	0h	1h	6h	24h
All reads	10,669,557	9,727,682	6,688,469	5,830,352	6,416,251	5,308,280	12,622,894	11,632,867	12,198,711	14,332,005
Filtered readsa	1,605,858	1,596,747	3,234,975	3,338,313	3,480,043	3,025,036	6,746,540	3,699,088	6,457,868	6,240,225
miRNAs detectedb	398	512	252	295	246	255	286	207	273	279
Know miRNAsc	155	210	142	152	140	145	153	127	143	142
Novel miRNAsd	243	302	110	143	106	110	133	80	130	137
Unique
Filtered readsa	378.271	376.841	1,906,524	2,057,185	2,125,023	1,876,514	3,324,893	1,548,494	3,311,655	2,765,410
miRNAs detectedb	294	352	151	174	152	156	179	132	178	179
Know miRNAsc*	80	84	82	92	85	89	103	77	99	100
Novel miRNAsd*	214	268	69	82	67	67	76	55	79	79
a Filtering for tRNA, rRNA, low-complexity sequence and trimming for “N” bases and 3’ adapters.
b All miRNAs detected by miRCat pipeline.
c Known miRNAs deposited at miRBase database.
d Based on BLAST search.
*Numbers are refered to unique novel miRNAs on each library. The non-redudant number of novel miRNAs between all libraries result in 720 unique sequences.

## Sheet: Additional file 2
Additional file 2: miRCat analyses results of new miRNAs precursors. Overall information of precursors that matched to the criteria for miRNA prediction.
Chromosome	Start	End	Orientation	Sequence	sRNA length	# Genomic Hits	Hairpin Length	Hairpin % G/C content	Minimum Free Energy	Adjusted MFE	Randfold p-value	MFEI	miRNA*
chromosome_1	2269298	2269321	-	AAAAACAAGAGGTCAAAGTTGTGT	24	2	294	36.05	-91.96	-31.28	0.009901	0.87	NO
chromosome_3	599113	599133	+	AAAAAGAATGCAATTCTAGGC	21	2	147	37.41	-70.36	-47.86	0.009901	1.28	NO
chromosome_3	620073	620093	-		21	2	149	36.91	-69.86	-46.89	0.009901	1.27	NO
chromosome_8	44705708	44705728	-	AAAACACTCGGCAAAGACCTT	21	13	141	40.43	-68.3	-48.44	0.009901	1.20	NO
chromosome_10	51073529	51073552	+	AAAACGACTTATAATTTGAAACGG	24	2	158	25.95	-57	-36.08	0.009901	1.39	NO
chromosome_9	8650512	8650535	+	AAAACGACTTATAATTTGGAACGG	24	6	138	26.09	-43.9	-31.81	0.009901	1.22	NO
chromosome_6	52799628	52799651	-		24	6	212	25.00	-65.3	-30.80	0.009901	1.23	NO
chromosome_9	49168951	49168974	-	AAAACGGATGGTCAAACAAGATGT	24	1	211	24.17	-60.61	-28.73	0.009901	1.19	NO
chromosome_3	54896620	54896640	-	AAAACGTCTTATAATTTGGAG	21	5	156	28.85	-46.42	-29.76	0.009901	1.03	NO
chromosome_3	55817256	55817276	+		21	5	180	31.67	-75.3	-41.83	0.009901	1.32	CCAAATTATAAGATGTTTTGG(2) CAAATTATAAGATGTTTTGGC(4)
chromosome_4	5872383	5872406	+	AAAACGTGACACTGTGCTAGAATT	24	1	114	39.47	-30.2	-26.49	0.029703	0.67	NO
chromosome_2	14545861	14545881	-	AAAACGTTTTATAATTTGGAA	21	13	104	29.81	-38.1	-36.63	0.009901	1.23	NO
chromosome_9	40548562	40548582	+		21	13	166	33.13	-79.4	-47.83	0.009901	1.44	NO
chromosome_8	44632021	44632041	-		21	13	156	23.72	-60	-38.46	0.009901	1.62	NO
chromosome_9	53194440	53194460	+		21	13	167	32.34	-47.19	-28.26	0.009901	0.87	NO
chromosome_9	58343424	58343444	-		21	13	176	22.16	-46.43	-26.38	0.009901	1.19	NO
chromosome_10	54169803	54169823	+	AAAACTAGAAAGTCGTAGATC	21	11	259	19.31	-71.46	-27.59	0.009901	1.43	NO
chromosome_1	53358606	53358626	-	AAAACTATGAATCTAGAAAAG	21	7	174	32.76	-61	-35.06	0.009901	1.07	NO
chromosome_10	59874498	59874518	-	AAAATATCTTGTCCAAACTTG	21	9	141	24.82	-54.2	-38.44	0.009901	1.55	NO
chromosome_1	44238556	44238579	+	AAAATGACTTATAATTTAGAACGG	24	2	169	30.77	-51.63	-30.55	0.009901	0.99	NO
chromosome_3	10646418	10646438	-	AAAATGGATGTACCAAAAAAG	21	12	177	31.07	-72.7	-41.07	0.009901	1.32	NO
chromosome_4	316281	316304	+	AAAATTATCGTAAATAGAGGTGGC	24	15	238	27.73	-105.1	-44.16	0.009901	1.59	TAGCCACTTTGAGTTACGATAATT(1)
chromosome_5	5588497	5588520	-		24	15	220	22.73	-98.9	-44.95	0.009901	1.98	NO
chromosome_4	7780781	7780804	+		24	15	175	25.71	-49.3	-28.17	0.009901	1.10	NO
chromosome_5	10984457	10984480	+		24	15	227	22.91	-86.2	-37.97	0.009901	1.66	TAGCCACTTTGAGTTACGATAATT(1) ACTTTGAGTTACGATAATTATTAT(1)
chromosome_5	61273756	61273779	+		24	15	208	26.44	-70.9	-34.09	0.009901	1.29	NO
chromosome_1	68378443	68378466	-	AAAATTTTTGAATAAGACAAACGG	24	4	106	16.04	-29.6	-27.92	0.009901	1.74	NO
chromosome_1	21630421	21630444	+	AAACACGATGTCTGAAAGTAAAAA	24	6	236	21.19	-60.01	-25.43	0.009901	1.20	NO
chromosome_10	56564278	56564298	-	AAACACTCGGCAAAGACCTTC	21	7	129	41.09	-63.2	-48.99	0.009901	1.19	NO
chromosome_2	67631123	67631143	+		21	7	99	41.41	-55.9	-56.46	0.009901	1.36	NO
chromosome_1	69115710	69115733	+	AAACGTCTTATAATTTGAAATGGA	24	14	126	23.81	-47.4	-37.62	0.009901	1.58	NO
chromosome_3	62706233	62706256	-		24	14	163	33.74	-65.2	-40.00	0.009901	1.19	NO
chromosome_2	9193803	9193826	+	AAACGTCTTATAATTTGGGATAGA	24	11	283	27.92	-90.64	-32.03	0.009901	1.15	NO
chromosome_9	14431995	14432018	-	AAACTAGAAAGTTGTAGATCTCGT	24	15	251	18.73	-103.5	-41.24	0.009901	2.20	NO
chromosome_1	55380252	55380275	-		24	15	256	21.09	-93.3	-36.45	0.009901	1.73	NO
chromosome_1	58846658	58846681	+		24	15	251	22.71	-90	-35.86	0.009901	1.58	NO
chromosome_2	32810720	32810741	-	AAAGACGCACTTCTCGGGATTG	22	13	88	57.95	-31.5	-35.80	0.079208	0.62	NO
chromosome_1	13421094	13421117	+	AAAGATGATAAGAGTTTCATGGGA	24	3	91	32.96	-23.1	-25.38	0.009901	0.77	NO
chromosome_1	10096702	10096725	+	AAAGATGATAAGAGTTTTATGGGA	24	2	305	33.44	-128.3	-42.07	0.009901	1.26	NO
chromosome_8	37461042	37461065	+	AAAGCGACTTATAATTTAGAACAG	24	1	169	31.95	-76.5	-45.27	0.009901	1.42	NO
chromosome_4	61647234	61647257	-	AAAGCGACTTATAATTTAGAACGG	24	6	149	28.86	-74.6	-50.07	0.009901	1.73	NO
chromosome_7	62786266	62786289	-	AAAGCGACTTATAATTTAGAATGG	24	6	219	26.48	-71.83	-32.80	0.009901	1.24	NO
chromosome_9	9955552	9955575	-	AAAGCGACTTATAATTTGAAACAG	24	8	187	29.95	-68.5	-36.63	0.009901	1.22	NO
chromosome_4	57634127	57634150	-	AAAGCGACTTATAATTTGAAACGG	24	2	169	27.22	-48.8	-28.88	0.009901	1.06	NO
chromosome_5	52760517	52760540	-	AAAGTGACTTATAATTTGAAACGG	24	4	193	22.80	-50.76	-26.30	0.009901	1.15	NO
chromosome_3	2664809	2664829	-	AAAGTGCCAACTATTTTGGGA	21	1	130	40.00	-86.6	-66.62	0.009901	1.67	NO
chromosome_10	5702579	5702599	-	AAAGTTATGAATCTAGAAAAG	21	13	125	30.40	-41.4	-33.12	0.009901	1.09	NO
chromosome_1	12801032	12801052	+		21	13	161	32.92	-92.4	-57.39	0.009901	1.74	NO
chromosome_5	28918596	28918616	-		21	13	172	24.42	-47.9	-27.85	0.009901	1.14	NO
chromosome_6	50492470	50492490	+		21	13	101	26.73	-47	-46.53	0.009901	1.74	NO
chromosome_1	67936493	67936513	-	AAAGTTATGTATCTAGAAAAG	21	14	150	31.33	-64.6	-43.07	0.009901	1.37	NO
chromosome_10	60172203	60172223	+	AAAGTTGTAGATCGCGTCGAG	21	2	223	30.04	-75.8	-33.99	0.009901	1.13	NO
chromosome_4	40812133	40812154	+	AAAGTTGTAGATCTCGTCGAGA	22	13	173	23.70	-66.5	-38.44	0.009901	1.62	NO
chromosome_2	18050800	18050821	+	AAAGTTGTGCATCTAGAAAAGC	22	2	137	36.50	-75.3	-54.96	0.009901	1.51	NO
chromosome_4	7631414	7631434	-	AAAGTTGTGTATCTAGAAAAA	21	4	152	30.26	-56.7	-37.30	0.009901	1.23	NO
chromosome_1	12707400	12707420	-		21	4	143	27.27	-43	-30.07	0.009901	1.10	NO
chromosome_1	21993052	21993072	-	AAAGTTGTGTATCTAGAAAAG	21	11	133	30.08	-41.2	-30.98	0.009901	1.03	NO
chromosome_3	1416115	1416135	-		21	11	153	37.25	-66.2	-43.27	0.009901	1.16	NO
chromosome_1	21993052	21993072	-		21	11	133	30.08	-41.2	-30.98	0.009901	1.03	NO
chromosome_4	53352317	53352337	+		21	11	152	27.63	-56.8	-37.37	0.009901	1.35	NO
chromosome_9	57142648	57142668	+		21	11	252	32.54	-69.3	-27.50	0.009901	0.85	NO
chromosome_3	60370617	60370637	-		21	11	143	35.66	-54.8	-38.32	0.009901	1.07	NO
chromosome_3	65658137	65658157	+		21	11	147	36.73	-80	-54.42	0.009901	1.48	TGGCTTTTCTAGATACATAGC(68) CTTTTCTAGATACATAGCTTT(2) TTTCTAGATACATAGCTTTTG(3)
chromosome_4	59434134	59434154	-	AAAGTTGTGTATTTAGAAAAG	21	1	131	29.01	-53.6	-40.92	0.009901	1.41	NO
chromosome_5	1211945	1211968	-	AAATAAGTTATTCTGTAGCCACCT	24	7	224	21.87	-64.6	-28.84	0.009901	1.32	NO
chromosome_3	12056592	12056615	+	AAATACTGTTCGCTGATTTATTGT	24	12	145	33.10	-44.1	-30.41	0.009901	0.92	NO
chromosome_4	66495376	66495399	+	AAATACTGTTGGCTGATTTATTGT	24	9	153	26.79	-46.7	-30.52	0.009901	1.14	NO
chromosome_1	21852472	21852492	+	AAATAGATGTACCAAAAAAGT	21	4	134	27.61	-68.74	-51.30	0.009901	1.86	NO
chromosome_4	51319529	51319549	+		21	4	146	28.08	-50.9	-34.86	0.009901	1.24	NO
chromosome_3	52873326	52873349	-	AAATATGGATGTGTTGGAAACTGG	24	6	200	39.00	-79.7	-39.85	0.009901	1.02	NO
chromosome_2	66867912	66867935	+	AAATATTGTTGGCTGATTTATTGT	24	8	167	43.11	-49.4	-29.58	0.039604	0.69	NO
chromosome_1	23194315	23194338	-	AAATGCATGTTAGTGGATGATGTG	24	4	118	37.29	-29.9	-25.34	0.019802	0.68	NO
chromosome_9	46197353	46197373	+	AAATGGATGAATCAAAAAAGT	21	2	133	29.32	-46.2	-34.74	0.009901	1.18	NO
chromosome_9	56133658	56133678	+		21	2	162	29.01	-57	-35.19	0.009901	1.21	NO
chromosome_7	2965871	2965891	-	AAATGGATGTACCAAAAAAGT	21	15	172	31.98	-57.4	-33.37	0.009901	1.04	NO
chromosome_3	10646417	10646437	-		21	15	177	31.07	-72.7	-41.07	0.009901	1.32	NO
chromosome_2	61153691	61153711	-		21	15	142	30.99	-44.24	-31.15	0.009901	1.01	NO
chromosome_4	64994001	64994021	+		21	15	149	30.20	-78.8	-52.89	0.009901	1.75	NO
chromosome_2	68058418	68058438	-		21	15	150	32.00	-83	-55.33	0.009901	1.73	NO
chromosome_10	52106616	52106639	+	AAATGTCTTATAATTTAGAATGGA	24	13	246	19.51	-82.97	-33.73	0.009901	1.73	NO
chromosome_2	56012876	56012899	-		24	13	180	24.44	-51.7	-28.72	0.009901	1.18	NO
chromosome_9	5064188	5064208	+	AAATTATAATACGTTTTGGCT	21	5	119	26.05	-52	-43.70	0.009901	1.68	NO
chromosome_3	8025485	8025508	+	AAATTGAAGCTTTCAGGGACAGAG	24	7	221	32.13	-89.2	-40.36	0.009901	1.26	NO
chromosome_10	8725847	8725870	-	AAATTTCGTCTCGGACGGGAGCGG	24	1	190	57.89	-159.6	-84.00	0.009901	1.45	NO
chromosome_8	49418978	49419001	+	AAATTTGAGAAAGTTTCGAGCAAG	24	2	205	40.00	-122.2	-59.61	0.009901	1.49	NO
chromosome_2	59091979	59092002	-	AAATTTGTCAAACTGTTGGAGATG	24	4	127	34.65	-33.74	-26.57	0.009901	0.77	NO
chromosome_1	53657509	53657532	+	AAATTTTGAATAAGATGAACGGTC	24	5	216	21.30	-56.7	-26.25	0.009901	1.23	NO
chromosome_4	7473925	7473948	-		24	5	216	21.30	-56.7	-26.25	0.009901	1.23	NO
chromosome_9	51472772	51472795	+		24	5	158	15.19	-40.3	-25.51	0.009901	1.68	NO
chromosome_2	76838319	76838342	+		24	5	215	21.40	-57.1	-26.56	0.009901	1.24	NO
chromosome_5	5288103	5288124	-	AAATTTTTACTATAGTTCAAGC	22	14	172	31.40	-58.2	-33.84	0.009901	1.08	NO
chromosome_7	2689115	2689138	-	AAATTTTTGAATAAGACAAACGGT	24	3	214	18.22	-59.3	-27.71	0.009901	1.52	NO
chromosome_4	13215583	13215606	+	AAATTTTTGAATAAGATGAGTGGT	24	7	192	22.92	-59.19	-30.83	0.009901	1.35	NO
chromosome_1	17109586	17109609	-	AACACACGTGGATTGAGATGAATA	24	1	187	31.55	-66.3	-35.45	0.009901	1.12	NO
chromosome_5	41047536	41047559	-	AACACATGTGGATTAAAGTAGATA	24	1	140	34.29	-50	-35.71	0.009901	1.04	NO
chromosome_7	12013422	12013442	-	AACACATGTGGATTGAAGTGA	21	12	146	43.15	-95.3	-65.27	0.009901	1.51	NO
chromosome_10	19412104	19412124	+		21	12	133	43.61	-87.7	-65.94	0.009901	1.51	NO
chromosome_4	56952365	56952385	+		21	12	210	39.52	-110.8	-52.76	0.009901	1.33	NO
chromosome_3	58460848	58460868	+		21	12	234	41.88	-123.7	-52.86	0.009901	1.26	NO
chromosome_3	61147392	61147412	+		21	12	157	43.95	-101.4	-64.59	0.009901	1.47	NO
chromosome_4	61584325	61584345	-		21	12	190	42.63	-93.3	-49.11	0.009901	1.15	NO
chromosome_4	67629778	67629798	+		21	12	143	42.00	-92.8	-64.90	0.009901	1.55	NO
chromosome_5	12765384	12765404	+	AACACTCGGCAAAGACCTTCT	21	13	122	33.61	-49.2	-40.33	0.009901	1.20	NO
chromosome_2	11204889	11204910	-	AACAGCGGGGAGGTGCTGTCGA	22	12	158	61.39	-126	-7.97	0.009901	0.13	NO
chromosome_8	53033937	53033958	-		22	12	220	51.82	-155.8	-70.82	0.009901	1.37	NO
chromosome_9	6293365	6293388	-	AACATATATGGATTGAAGTGAATA	24	1	164	35.37	-59.8	-36.46	0.009901	1.03	NO
chromosome_2	14493701	14493724	-	AACATATGTGGATTGAAGTGGATA	24	2	187	34.76	-71.8	-38.40	0.009901	1.10	NO
chromosome_1	58056331	58056354	-	AACATATGTGGATTGAGATGAATA	24	2	151	35.10	-59.3	-39.27	0.009901	1.12	NO
chromosome_8	36096883	36096906	+	AACCGACTAGGACTCTTGCCTCCT	24	3	99	42.42	-37.4	-37.78	0.009901	0.89	NO
chromosome_6	53865988	53866011	-	AACGAAGAGAGATGATAAGAGTTT	24	2	155	35.48	-40.52	-26.14	0.009901	0.74	NO
chromosome_3	74221450	74221473	-	AACGGTCAAACACGATGTCTGAAA	24	12	215	21.86	-71.4	-33.21	0.009901	1.52	NO
chromosome_8	25493835	25493856	-	AACGTCGTCACCGGCAAGTGGA	22	14	159	65.41	-60.6	-38.11	0.059406	0.58	NO
chromosome_9	45660978	45661001	+	AACTACTTTGGAATGATGAAATGC	24	14	262	34.73	-138.1	-52.71	0.009901	1.52	NO
chromosome_3	26703681	26703701	-	AACTTGAGGGCGTAGTGGTCG	21	6	120	61.67	-45.3	-37.75	0.039604	0.61	NO
chromosome_2	14439562	14439583	+	AACTTGTTTGGGACTAAAAGGC	22	4	114	45.61	-36.5	-32.02	0.009901	0.70	NO
chromosome_4	66006892	66006915	-	AAGAATCTTGGAGAATCAAAGCAT	24	7	263	27.38	-91.92	-34.95	0.009901	1.28	NO
chromosome_1	8707085	8707108	+	AAGAATCTTGGAGAGACAAAGCAT	24	1	228	26.32	-87.7	-38.46	0.009901	1.46	NO
chromosome_3	54711838	54711861	-	AAGACGAACGGTCAAATAAGAAGT	24	2	159	17.61	-41.65	-26.19	0.009901	1.49	NO
chromosome_6	548220	548243	+	AAGACGGATGGTCAAACAAGATGT	24	12	205	28.29	-64.69	-31.56	0.009901	1.12	NO
chromosome_10	2062266	2062289	-		24	12	212	26.42	-72.32	-34.11	0.009901	1.29	NO
chromosome_2	2487171	2487194	+		24	12	206	27.67	-53.9	-26.17	0.009901	0.95	NO
chromosome_8	10727414	10727437	-		24	12	217	25.35	-70.96	-32.70	0.009901	1.29	NO
chromosome_4	59551588	59551611	+		24	12	210	23.33	-53.3	-25.38	0.009901	1.09	NO
chromosome_2	63708985	63709008	-		24	12	217	28.57	-88.8	-40.92	0.009901	1.43	NO
chromosome_2	71977614	71977637	-		24	12	217	27.65	-58.3	-26.87	0.009901	0.97	NO
chromosome_7	10724539	10724562	-	AAGACGGATGGTCAAATAAGATGT	24	2	176	21.02	-47.3	-26.88	0.009901	1.28	NO
chromosome_2	64856138	64856161	-		24	2	219	24.66	-88.3	-40.32	0.009901	1.64	NO
chromosome_4	16811936	16811959	+	AAGACGTTTGATTTTTTTGACACC	24	1	257	26.07	-87.61	-34.09	0.009901	1.31	NO
chromosome_9	13819177	13819200	-	AAGACGTTTTGACTTTTCTAGATA	24	7	115	33.91	-32.2	-28.00	0.009901	0.83	NO
chromosome_6	46386660	46386681	-	AAGAGAGGGCCTAAGAGCAGTG	22	1	198	50.00	-96.3	-48.64	0.009901	0.97	NO
chromosome_3	7946812	7946835	+	AAGAGGTCAAAGTTGTGTTTTAGA	24	7	132	27.27	-37.5	-28.41	0.009901	1.04	NO
chromosome_1	2269292	2269315	-	AAGAGGTCAAAGTTGTGTTTTGAA	24	14	300	35.33	-95.66	-31.89	0.009901	0.90	NO
chromosome_5	10090220	10090243	+	AAGAGTTGGTGATTGTTCTTGGCC	24	5	101	50.50	-33.6	-33.27	0.059406	0.66	NO
chromosome_3	9796203	9796226	-	AAGAGTTTCATGGAAGTAGAGAGA	24	7	114	38.60	-33.2	-29.12	0.019802	0.75	NO
chromosome_3	11465528	11465551	-	AAGAGTTTTATAGGAGTAGAGAGA	24	14	100	31.00	-27.7	-27.70	0.009901	0.89	NO
chromosome_9	58158884	58158907	+		24	14	152	35.53	-46.2	-30.39	0.009901	0.86	NO
chromosome_3	51278098	51278121	-	AAGAGTTTTATGGAAGTAGAGAGA	24	7	97	34.02	-25.8	-26.60	0.009901	0.78	NO
chromosome_1	72471837	72471860	-	AAGATGAACGGTTTTAAAAGTTGA	24	6	213	32.86	-87.86	-41.25	0.009901	1.26	NO
chromosome_3	68838336	68838359	-	AAGATGTTTTGACTCTCCAAGATT	24	14	244	23.77	-76.1	-31.19	0.009901	1.31	NO
chromosome_7	36045405	36045428	+	AAGATTCGCACTGAGATTCGTGCC	24	1	153	45.10	-66.4	-43.40	0.009901	0.96	NO
chromosome_6	28122112	28122135	+	AAGCATTAAACGATTTGTAGACAG	24	5	103	39.81	-31.32	-30.41	0.029703	0.76	NO
chromosome_1	17649206	17649229	-	AAGCCGGGGCCAGATCTCAGAAGC	24	1	164	52.44	-81.9	-49.94	0.009901	0.95	NO
chromosome_3	15727258	15727281	+	AAGCGACTTATAATTTAGAACAGA	24	2	97	23.71	-29.8	-30.72	0.009901	1.30	NO
chromosome_1	69110838	69110861	-	AAGCGACTTATAATTTGAAACAGA	24	8	149	26.85	-39.6	-26.58	0.009901	0.99	NO
chromosome_9	9955551	9955574	-		24	8	187	29.95	-68.5	-36.63	0.009901	1.22	NO
chromosome_7	52469096	52469119	+	AAGCGACTTATAATTTGGAATGGA	24	8	160	22.50	-63.7	-39.81	0.009901	1.77	NO
chromosome_2	2477007	2477027	+	AAGCTATGAATCTAGAAATGC	21	5	144	30.56	-49.66	-34.49	0.009901	1.13	NO
chromosome_5	60314477	60314500	-	AAGCTCGACGCCGTGGATCATGGC	24	2	149	61.74	-75.8	-50.87	0.009901	0.82	NO
chromosome_8	50338124	50338147	+		24	2	184	60.87	-99.8	-54.24	0.009901	0.89	NO
chromosome_1	20630176	20630199	+	AAGGACAAATTTTGAATGCTAGAA	24	2	90	30.00	-25.9	-28.78	0.009901	0.96	NO
chromosome_9	3838062	3838085	-	AAGGATGGACTAGTTCTAAGTGTC	24	1	110	38.18	-30.5	-27.73	0.049505	0.73	NO
chromosome_8	12619003	12619026	+	AAGGCATTCCAAGAATTTTGAAGA	24	1	267	24.34	-73.2	-27.42	0.009901	1.13	NO
chromosome_1	61165662	61165685	-	AAGGTACCCATAAGCTTATGGACT	24	6	104	37.50	-31.5	-30.29	0.009901	0.81	NO
chromosome_9	42525777	42525797	-	AAGTAATGTATCTAGAAAAGC	21	11	154	27.92	-74	-48.05	0.009901	1.72	NO
chromosome_10	58316160	58316183	-	AAGTACTGTTCGCTGATTTGTTAT	24	10	79	40.51	-23.6	-29.87	0.009901	0.74	NO
chromosome_4	58437943	58437966	-	AAGTACTGTTGGCTGATTTATTAT	24	12	182	44.00	-61.2	-33.63	0.009901	0.76	NO
chromosome_7	4613090	4613113	-	AAGTATCATTAGATTAGTTATAGA	24	9	190	24.74	-56.7	-29.84	0.009901	1.21	NO
chromosome_6	61163229	61163249	+	AAGTATGTTAGCAGATAGATT	21	1	225	42.67	-148.9	-66.18	0.009901	1.55	NO
chromosome_1	19582188	19582211	-	AAGTCGTTTAGGACATGATTACGC	24	2	253	34.39	-105.1	-41.54	0.009901	1.21	NO
chromosome_1	12801033	12801053	+	AAGTTATGAATCTAGAAAAGC	21	11	161	32.92	-92.4	-57.39	0.009901	1.74	NO
chromosome_10	5702578	5702598	-		21	11	125	30.40	-41.4	-33.12	0.009901	1.09	NO
chromosome_5	28918595	28918615	-		21	11	172	24.42	-47.9	-27.85	0.009901	1.14	NO
chromosome_6	50492471	50492491	+		21	11	101	26.73	-47	-46.53	0.009901	1.74	NO
chromosome_1	5618025	5618045	+	AAGTTATGTACCTAGAAAAGC	21	3	158	25.32	-39.8	-25.19	0.009901	1.00	NO
chromosome_3	51835364	51835384	-	AAGTTATGTATCTAGAAAAGC	21	12	143	36.36	-51.2	-35.80	0.009901	0.98	NO
chromosome_4	40812134	40812154	+	AAGTTGTAGATCTCGTCGAGA	21	13	173	23.70	-66.5	-38.44	0.009901	1.62	NO
chromosome_7	5458343	5458363	+	AAGTTGTAGATCTTGTCGAGA	21	6	234	19.23	-103.2	-44.10	0.009901	2.29	NO
chromosome_2	540420	540440	-	AAGTTGTGTATCTAGAAAAGC	21	10	150	38.00	-65.5	-43.67	0.009901	1.15	NO
chromosome_7	59920177	59920200	+	AAGTTGTTCTGGCTTTTCTAGATA	24	7	145	29.66	-68.9	-47.52	0.009901	1.60	NO
chromosome_3	4150961	4150981	-	AAGTTTGACCAAATTTATAGG	21	6	207	21.26	-71.17	-34.38	0.009901	1.62	NO
chromosome_6	61459078	61459098	+		21	6	181	24.31	-55.3	-30.55	0.009901	1.26	NO
chromosome_2	66030109	66030132	+	AAGTTTGACTAGATTTGTAGAAAA	24	5	207	21.26	-55.41	-26.77	0.009901	1.26	NO
chromosome_1	3477172	3477192	-	AAGTTTGACTTAGGATAAAGC	21	3	115	32.17	-40.9	-35.57	0.009901	1.11	NO
chromosome_10	2062269	2062292	-	AATAAGACGGATGGTCAAACAAGA	24	13	204	25.00	-68.72	-33.69	0.009901	1.35	NO
chromosome_6	548217	548240	+		24	13	209	28.71	-69.29	-33.15	0.009901	1.15	NO
chromosome_2	2487168	2487191	+		24	13	206	27.67	-53.9	-26.17	0.009901	0.95	NO
chromosome_4	59551585	59551608	+		24	13	210	23.33	-53.3	-25.38	0.009901	1.09	NO
chromosome_2	64856141	64856164	-	AATAAGACGGATGGTCAAATAAGA	24	3	211	23.69	-79.2	-37.54	0.009901	1.58	NO
chromosome_3	63599948	63599971	-	AATACATATGGATTGAAGTGGATA	24	1	126	34.92	-64	-50.79	0.009901	1.45	NO
chromosome_2	20617278	20617301	+	AATACATATGGATTGAGGTGGATA	24	2	143	34.27	-71.4	-49.93	0.009901	1.46	NO
chromosome_7	54868476	54868496	-	AATAGAGAGGGAGGGCAGAGT	21	3	96	52.08	-44.42	-46.27	0.009901	0.89	NO
chromosome_7	60562110	60562132	+	AATAGCTATGAGATCTGAGGGAC	23	1	179	37.43	-57.3	-32.01	0.009901	0.86	NO
chromosome_1	47369997	47370020	-	AATATGATGTGACTTGAGTATGGC	24	14	197	45.18	-69.02	-35.04	0.009901	0.78	NO
chromosome_3	8992549	8992572	+		24	14	200	39.50	-66.21	-33.11	0.009901	0.84	NO
chromosome_7	16701878	16701901	-		24	14	197	43.15	-69.52	-35.29	0.009901	0.82	NO
chromosome_4	56346986	56347009	+		24	14	197	43.65	-67.62	-34.32	0.009901	0.79	NO
chromosome_8	3259110	3259130	-	AATCCACGTGTGTTGGGGTGG	21	5	150	38.00	-52	-34.67	0.009901	0.91	NO
chromosome_5	54315553	54315573	+	AATCCATATGTGTTGAAGTGG	21	3	136	37.50	-63	-46.32	0.009901	1.24	NO
chromosome_2	73530907	73530927	-	AATCTACATGTGTTGGAGTGG	21	13	139	42.45	-79.4	-57.12	0.009901	1.35	NO
chromosome_9	57880907	57880927	+		21	13	192	43.75	-87	-45.31	0.009901	1.04	NO
chromosome_4	34764927	34764947	+		21	13	216	40.74	-112	-51.85	0.009901	1.27	NO
chromosome_1	61351951	61351974	-	AATCTTGGACTAATTAGGCTTAAT	24	1	319	27.27	-136.6	-42.82	0.009901	1.57	NO
chromosome_9	6052952	6052975	-	AATCTTGGAGAGTCAAAGGATCTC	24	3	229	30.13	-60.5	-26.42	0.009901	0.88	NO
chromosome_1	24979999	24980022	-	AATGAAGAGAGATGATAAAAGTTT	24	12	91	27.47	-23.8	-26.15	0.009901	0.95	NO
chromosome_4	53381156	53381179	+		24	12	108	37.07	-30.2	-2.80	0.009901	0.08	NO
chromosome_3	7408400	7408420	-	AATTATAAGACGCTTTGGCAT	21	1	123	26.83	-31.4	-25.53	0.009901	0.95	NO
chromosome_5	60199339	60199359	+	AATTCGTCGAACAGCTGCAGC	21	1	158	60.13	-83.3	-52.72	0.009901	0.88	ACGCGAGCTGTTTGGCGAATT(1) CGAGCTGTTTGGCGAATTGCT(1)
chromosome_3	17419088	17419111	+	AATTCTGTCTCGGATCAGAGTAGA	24	3	205	49.27	-129.1	-62.98	0.009901	1.28	NO
chromosome_5	55607629	55607652	-		24	3	190	44.74	-105.4	-55.47	0.009901	1.24	NO
chromosome_2	68410641	68410661	-	AATTTCAAACTGAATTGTTGC	21	9	169	33.73	-71.8	-42.49	0.009901	1.26	NO
chromosome_2	71059491	71059511	-		21	9	190	35.79	-70.4	-37.05	0.009901	1.04	NO
chromosome_6	32172790	32172813	-	AATTTCAGGCTGTGGTTAAAAAAA	24	8	162	56.79	-63.3	-39.07	0.059406	0.69	NO
chromosome_9	58679703	58679723	-	AATTTGGAGACCAAGGAGTGC	21	1	85	41.18	-25.1	-29.53	0.019802	0.72	NO
chromosome_1	9292826	9292849	+	AATTTGTTGTGAGAGAAAAATATT	24	14	133	25.56	-41.7	-31.35	0.009901	1.23	NO
chromosome_10	8028065	8028088	-	AATTTTGGTCAAAGTTAAGATGCT	24	3	225	23.11	-66.9	-29.73	0.009901	1.29	NO
chromosome_5	5288103	5288123	-	AATTTTTACTATAGTTCAAGC	21	16	172	31.40	-58.2	-33.84	0.009901	1.08	NO
chromosome_2	19106726	19106746	+	ACAAGTTTCGTGATTTTTGGA	21	12	291	33.33	-101.1	-34.74	0.009901	1.04	NO
chromosome_10	6451797	6451817	+		21	12	319	36.36	-200.4	-62.82	0.009901	1.73	CGAAAATCACGAAACTTGTCG(2)
chromosome_8	14294837	14294857	-		21	12	303	33.66	-145.7	-48.09	0.009901	1.43	NO
chromosome_2	19106726	19106746	+		21	12	291	33.33	-101.1	-34.74	0.009901	1.04	NO
chromosome_2	51203653	51203673	-		21	12	309	33.01	-123.2	-39.87	0.009901	1.21	NO
chromosome_3	62759758	62759778	-		21	12	309	31.72	-117.2	-37.93	0.009901	1.20	NO
chromosome_1	48333551	48333571	-	ACAATGTACATCTATAGATGC	21	3	268	24.63	-136.1	-50.78	0.009901	2.06	NO
chromosome_2	75841007	75841030	-	ACACATGGATTGAGATGAATACAT	24	1	156	30.13	-50.6	-32.44	0.009901	1.08	NO
chromosome_3	7278695	7278715	+	ACACATGTGGATTGAAGTGGA	21	6	153	37.25	-38.4	-25.10	0.009901	0.67	NO
chromosome_8	53059531	53059551	-		21	6	139	40.29	-83	-59.71	0.009901	1.48	NO
chromosome_3	60663779	60663802	+	ACACATGTGGATTGAGATGAATAC	24	7	141	40.43	-86.4	-61.28	0.009901	1.52	NO
chromosome_8	48325584	48325607	+		24	7	142	40.85	-73.2	-51.55	0.009901	1.26	TTCACATCAATCCACATATGTTGG(1)
chromosome_3	65267284	65267307	-		24	7	98	37.76	-57.2	-58.37	0.009901	1.55	NO
chromosome_6	55038824	55038844	+	ACATATGTGGATTGAAGTGGA	21	3	147	34.01	-44.29	-30.13	0.009901	0.89	NO
chromosome_10	2005341	2005364	+	ACCATTGAACCATTGAACCGACGG	24	8	118	48.31	-34.7	-29.41	0.089109	0.61	NO
chromosome_1	18162589	18162612	-	ACCCGATGGGTATAGGATTTTGCC	24	12	144	45.83	-56.3	-39.10	0.009901	0.85	NO
chromosome_3	57377836	57377859	-		24	12	120	50.00	-61.3	-51.08	0.009901	1.02	NO
chromosome_6	47232784	47232807	-	ACCCGATGGGTATAGGATTTTGTC	24	4	105	46.67	-50.6	-48.19	0.009901	1.03	NO
chromosome_10	48886800	48886823	+		24	4	120	47.50	-54	-45.00	0.009901	0.95	NO
chromosome_4	57789368	57789391	+	ACCCGCATGGGTAAGGGTATGGGA	24	16	138	39.13	-53.3	-38.62	0.009901	0.99	NO
chromosome_5	60748635	60748658	-		24	16	135	40.00	-53.6	-39.70	0.009901	0.99	NO
chromosome_8	34136496	34136519	-		24	16	138	41.30	-51.6	-37.39	0.009901	0.91	NO
chromosome_3	6310026	6310049	+	ACCCGTCGGATACTCGGGTTTCGG	24	2	155	52.90	-58.21	-37.55	0.019802	0.71	NO
chromosome_4	1296160	1296180	-	ACCTAGAAAAGCCAGAACGAC	21	4	138	36.23	-69.2	-50.14	0.009901	1.38	NO
chromosome_2	71672722	71672742	-		21	4	148	34.46	-72.71	-49.13	0.009901	1.43	NO
chromosome_9	46175520	46175540	-	ACGAGCTGCTCGTCGAGGGGG	21	8	198	60.10	-131.8	-66.57	0.009901	1.11	NO
chromosome_10	6444015	6444038	+	ACGCCACGTAGGATGAGGTGAAGC	24	14	112	42.86	-30.2	-26.96	0.009901	0.63	NO
chromosome_5	2277377	2277400	-	ACGGATGTTGCAAAAGTAGATCGG	24	4	155	38.71	-43	-27.74	0.039604	0.72	NO
chromosome_5	42512219	42512239	+	ACGTCGCGCTCGTGCCTCGCC	21	1	109	74.31	-71.4	-65.50	0.009901	0.88	NO
chromosome_2	9193805	9193828	+	ACGTCTTATAATTTGGGATAGAGG	24	5	283	27.92	-90.64	-32.03	0.009901	1.15	NO
chromosome_2	21888233	21888256	+	ACTAATTAGACTTAATAGATTCGT	24	3	84	26.19	-27.6	-32.86	0.009901	1.25	NO
chromosome_2	58632539	58632562	-		24	3	259	26.25	-94.9	-36.64	0.009901	1.40	NO
chromosome_4	379343	379366	-	ACTAATTAGGCTTAATAGATTCGT	24	5	179	25.70	-46	-25.70	0.009901	1.00	NO
chromosome_1	69255409	69255429	-	ACTATGTATCTAGAAAAGCTA	21	9	150	32.67	-68.64	-45.76	0.009901	1.40	NO
chromosome_6	47318525	47318545	-		21	9	192	28.12	-48.49	-25.26	0.009901	0.90	TTTCTAGGTACATAGCTTTTG(4)
chromosome_2	7544635	7544658	+	ACTCGGTTTAGGATAATATGTGGG	24	5	101	42.57	-26.1	-25.84	0.039604	0.61	NO
chromosome_2	15477373	15477396	+	ACTGAACAATACTGAAACACGAGT	24	10	109	39.45	-35	-32.11	0.009901	0.81	NO
chromosome_3	9796475	9796498	-	ACTGATGTGGCACCGTATTGATGA	24	1	112	39.29	-38.2	-34.11	0.009901	0.87	NO
chromosome_7	60051978	60052001	-	ACTGTTCACTGATTTGTTGTGAGA	24	8	116	39.66	-30.4	-26.21	0.089109	0.66	NO
chromosome_7	4854768	4854791	-	ACTGTTGACTGATTTATTATGAGA	24	10	152	42.11	-39	-25.66	0.049505	0.61	NO
chromosome_4	7227635	7227658	+	ACTGTTGACTGATTTGTTATGAGA	24	5	151	36.42	-71.1	-47.09	0.009901	1.29	NO
chromosome_1	7651565	7651588	+	ACTGTTGGCTAATTTGTTATGAGA	24	1	159	40.25	-45.3	-28.49	0.029703	0.71	NO
chromosome_10	52008536	52008559	-	ACTGTTGGCTGATTTGTTATGAGA	24	13	127	39.37	-32.5	-25.59	0.069307	0.65	NO
chromosome_2	8935205	8935228	+	ACTTAAAAAAGTTTGACTGGCACG	24	9	240	28.75	-73.62	-30.68	0.009901	1.07	NO
chromosome_6	55129843	55129866	+	ACTTACAATTTGGAACGGAGGGAG	24	14	175	38.29	-68.7	-39.26	0.009901	1.03	NO
chromosome_8	51007238	51007261	-		24	14	147	35.37	-51.9	-35.31	0.009901	1.00	NO
chromosome_9	59181931	59181954	-		24	14	170	33.53	-76.4	-44.94	0.009901	1.34	NO
chromosome_1	20806412	20806432	-	ACTTACAGTTTGGAACGGAGG	21	3	155	36.77	-86.9	-56.06	0.009901	1.52	TCTGTTCCAAATTGTAAGTCG(1)
chromosome_9	6317835	6317855	+	ACTTGCAATTTGGAATGGAGG	21	7	149	34.23	-55	-36.91	0.009901	1.08	NO
chromosome_10	13276666	13276689	-	ACTTGCGACTTCGACGGAGACGGG	24	13	80	58.75	-28.3	-35.38	0.019802	0.60	NO
chromosome_10	4275113	4275133	-	ACTTGTAATTTGAAATGGAGA	21	1	161	31.68	-48.9	-30.37	0.009901	0.96	NO
chromosome_5	15049945	15049968	+	ACTTGTGCTCTTATAATTTGGTCG	24	1	94	38.30	-37.4	-39.79	0.009901	1.04	NO
chromosome_7	54435620	54435640	-	ACTTTGAGAGTTCATGGACCC	21	1	218	39.91	-97.22	-44.60	0.009901	1.12	NO
chromosome_4	50189269	50189292	-	AGAAAGTTGTAGATCTCGTCGAGA	24	7	239	21.76	-103.4	-43.26	0.009901	1.99	NO
chromosome_4	60536016	60536039	+		24	7	239	20.92	-111	-46.44	0.009901	2.22	NO
chromosome_1	61380039	61380062	+		24	7	247	22.67	-114.4	-46.32	0.009901	2.04	NO
chromosome_3	68771938	68771961	-		24	7	236	24.58	-113	-47.88	0.009901	1.95	NO
chromosome_6	19679525	19679548	-	AGAAATCAGTTTGGATGCACCTGA	24	10	98	38.78	-26.7	-27.24	0.09901	0.70	NO
chromosome_3	8025483	8025506	+	AGAAATTGAAGCTTTCAGGGACAG	24	8	221	32.13	-89.2	-40.36	0.009901	1.26	NO
chromosome_7	3197535	3197555	+	AGAACAACAGGGAGGTGATGC	21	11	135	51.11	-56.3	-41.70	0.009901	0.82	NO
chromosome_7	3221822	3221842	+		21	11	127	52.75	-70	-55.12	0.009901	1.04	NO
chromosome_9	14150858	14150878	+		21	11	199	54.77	-148	-74.37	0.009901	1.36	NO
chromosome_6	45425858	45425878	+		21	11	199	54.27	-133.6	-67.14	0.009901	1.24	NO
chromosome_5	52901300	52901320	+		21	11	194	47.94	-99.61	-51.35	0.009901	1.07	NO
chromosome_2	64555234	64555257	-	AGAATTAATGAAGGGAGAGAGTGC	24	2	81	41.98	-27	-33.33	0.019802	0.79	NO
chromosome_2	2722950	2722973	+	AGACCATGATTGGACAATATTTGT	24	5	226	26.99	-109.3	-48.36	0.009901	1.79	NO
chromosome_4	59551589	59551612	+	AGACGGATGGTCAAACAAGATGTC	24	9	216	24.07	-54.3	-25.14	0.009901	1.04	NO
chromosome_6	548221	548244	+		24	9	207	28.02	-66.59	-32.17	0.009901	1.15	NO
chromosome_8	10727413	10727436	-		24	9	219	25.11	-72.86	-33.27	0.009901	1.32	NO
chromosome_1	66355680	66355703	-	AGAGAAAAACACTGCTGGATGACT	24	1	162	40.74	-45.9	-28.33	0.009901	0.70	NO
chromosome_6	53755208	53755231	+	AGAGAAAAATACTGTTGAATGACT	24	14	111	29.73	-39.5	-35.59	0.009901	1.20	NO
chromosome_7	5251567	5251590	-	AGAGAAAAATATTGCTGGATGGCT	24	1	246	41.46	-135.2	-54.96	0.009901	1.33	NO
chromosome_1	29110920	29110943	+	AGAGAACGTCATGGATTGAGCGTC	24	1	145	42.07	-39.8	-27.45	0.009901	0.65	NO
chromosome_2	6502010	6502033	+	AGAGATATGTAAAATTTGTGAACA	24	10	210	23.33	-85.3	-40.62	0.009901	1.74	NO
chromosome_2	18439051	18439074	+		24	10	268	23.13	-93.66	-34.95	0.009901	1.51	NO
chromosome_4	53381163	53381186	+	AGAGATGATAAAAGTTTCATGGGA	24	5	95	34.74	-26.7	-28.11	0.009901	0.81	NO
chromosome_7	55125893	55125916	-	AGAGATGATGAAAGTTTTATGGGA	24	2	131	35.88	-32.9	-25.11	0.029703	0.70	NO
chromosome_7	9460522	9460545	+	AGAGCAATGCTGACTGTAGGATGC	24	10	154	32.47	-42.5	-27.60	0.019802	0.85	NO
chromosome_4	35163408	35163431	-		24	10	154	32.47	-50.2	-32.60	0.009901	1.00	NO
chromosome_5	43603261	43603284	-		24	10	167	37.72	-47.1	-28.20	0.019802	0.75	NO
chromosome_6	19566849	19566872	-	AGAGCAATGTTGACTGTAGGACGC	24	11	197	37.56	-64.2	-32.59	0.009901	0.87	NO
chromosome_3	50112480	50112503	-		24	11	180	36.67	-54.9	-30.50	0.009901	0.83	NO
chromosome_2	15377235	15377258	-	AGAGCCATGTTGACTGTAGGACGC	24	2	75	42.67	-20.7	-27.60	0.019802	0.65	NO
chromosome_6	15121933	15121956	+	AGAGGATGACACTAGGAGTTGGGA	24	3	84	42.86	-23.9	-28.45	0.049505	0.66	NO
chromosome_3	7946813	7946836	+	AGAGGTCAAAGTTGTGTTTTAGAG	24	7	132	27.27	-37.5	-28.41	0.009901	1.04	NO
chromosome_9	53659563	53659586	-	AGAGGTCAAAGTTGTGTTTTGAAG	24	14	146	34.25	-40.7	-27.88	0.019802	0.81	NO
chromosome_8	2118765	2118785	-	AGATAAATGAATGGAGGGAGT	21	11	95	40.00	-48.7	-51.26	0.009901	1.28	NO
chromosome_2	13287172	13287195	-	AGATAGTTGAATGTGCTAGTGGGA	24	5	176	40.34	-54.9	-31.19	0.009901	0.77	NO
chromosome_2	5761395	5761418	-	AGATATCGTCATGGATTGAGCGTC	24	13	157	39.49	-47.35	-30.16	0.009901	0.76	NO
chromosome_4	14536783	14536806	-		24	13	124	40.32	-51.9	-41.85	0.009901	1.04	NO
chromosome_5	5955833	5955856	-	AGATATGTAAAATTTGTGAACAAT	24	2	135	28.89	-52.96	-39.23	0.009901	1.36	NO
chromosome_1	72471836	72471859	-	AGATGAACGGTTTTAAAAGTTGAG	24	5	217	33.18	-91.46	-42.14	0.009901	1.27	NO
chromosome_1	27989715	27989738	+	AGATGGACTCGAACTTGATATGGA	24	10	147	42.18	-44.9	-30.54	0.069307	0.72	NO
chromosome_5	8478030	8478053	-	AGATTCGTGCCCAGCAGGAGAGAG	24	1	155	45.16	-98	-63.23	0.009901	1.40	NO
chromosome_10	5702580	5702603	-	AGCAAAAGTTATGAATCTAGAAAA	24	9	125	30.40	-41.4	-33.12	0.009901	1.09	NO
chromosome_6	50492466	50492489	+		24	9	101	26.73	-47	-46.53	0.009901	1.74	NO
chromosome_10	42412156	42412176	-	AGCAAGTTGTGACGTCGGATG	21	14	229	34.50	-119.2	-52.05	0.009901	1.51	NO
chromosome_5	2457494	2457514	+	AGCAATTCGTTGAACAGCTGG	21	1	163	66.26	-75	-46.01	0.009901	0.69	NO
chromosome_3	72781499	72781522	-	AGCACTGTATGGAAAACAGCAGGG	24	1	110	41.82	-32.63	-29.66	0.019802	0.71	NO
chromosome_9	11288596	11288619	-	AGCCAAGATCTGTGGCGCCGAGAT	24	14	89	62.92	-42.2	-47.42	0.009901	0.75	NO
chromosome_9	49241925	49241948	-		24	14	153	58.17	-73.4	-47.97	0.009901	0.82	NO
chromosome_3	55950385	55950408	+		24	14	132	56.82	-63.9	-48.41	0.009901	0.85	NO
chromosome_8	4222566	4222589	-	AGCCAGGATTTGTAGCTATGGTGG	24	1	83	40.96	-24.5	-29.52	0.039604	0.72	NO
chromosome_7	49320091	49320114	+	AGCCTTGTACTAGACTTGTGTAGG	24	7	150	34.67	-39	-26.00	0.039604	0.75	NO
chromosome_7	7740696	7740719	+		24	7	85	43.53	-29.2	-34.35	0.009901	0.79	NO
chromosome_7	62786264	62786287	-	AGCGACTTATAATTTAGAATGGAG	24	4	219	26.48	-71.83	-32.80	0.009901	1.24	NO
chromosome_4	7694421	7694444	-	AGCGACTTATAATTTGGAACAGAG	24	3	156	25.64	-58.7	-37.63	0.009901	1.47	NO
chromosome_5	48385439	48385462	-	AGCGGAGCATGGAAACTAACCTCA	24	4	170	55.88	-95.5	-56.18	0.009901	1.01	NO
chromosome_4	37843701	37843724	-	AGCGTGGGTAACAGTTGCAAGATG	24	4	94	38.30	-23.5	-25.00	0.039604	0.65	NO
chromosome_8	48723756	48723779	+	AGCTATTTTGGTAAATCGTTTGGC	24	2	85	44.71	-38.8	-45.65	0.009901	1.02	NO
chromosome_5	57378729	57378752	-	AGGACTAGGGAGAATAATTTTCAG	24	12	96	41.67	-32.6	-33.96	0.009901	0.81	NO
chromosome_3	46265415	46265438	+	AGGACTAGTGGGGAGTGGTGACTC	24	8	92	51.09	-38	-41.30	0.009901	0.81	NO
chromosome_6	11689133	11689156	+	AGGAGACGTGGTGCTAAGGTTGCA	24	7	88	50.00	-26.7	-30.34	0.059406	0.61	NO
chromosome_2	50294651	50294674	+	AGGAGCGGAGCATGGAAACTAACC	24	3	185	55.68	-119.1	-64.38	0.009901	1.16	NO
chromosome_5	8194219	8194242	+		24	3	171	47.37	-95.5	-55.85	0.009901	1.18	NO
chromosome_5	48385442	48385465	-		24	3	194	56.70	-111.2	-57.32	0.009901	1.01	NO
chromosome_10	18535379	18535402	-	AGGAGGCGCGGTGGCCGTCGGATC	24	12	93	61.29	-39.52	-42.49	0.029703	0.69	NO
chromosome_8	46710794	46710817	-		24	12	112	55.36	-43.82	-39.13	0.009901	0.71	NO
chromosome_6	15121935	15121955	+	AGGATGACACTAGGAGTTGGG	21	3	84	42.86	-23.9	-28.45	0.089109	0.66	NO
chromosome_9	7218678	7218698	-	AGGCGGAGCCTGATTGGCTGA	21	5	106	69.81	-67.8	-63.96	0.009901	0.92	NO
chromosome_7	52953188	52953211	-	AGGCTACTTTGCACTCGGCAAAGC	24	10	164	54.27	-78.9	-48.11	0.009901	0.89	NO
chromosome_4	379339	379359	-	AGGCTTAATAGATTCGTCTCG	21	14	179	25.70	-46	-25.70	0.009901	1.00	NO
chromosome_4	54848695	54848715	+		21	14	101	25.74	-26.9	-26.63	0.009901	1.03	NO
chromosome_8	1040055	1040078	-	AGGTCAAAGTTGTGTTTTGAAGAC	24	16	92	36.96	-24.7	-26.85	0.009901	0.73	NO
chromosome_6	48917584	48917607	-	AGTACTATTCGCTGATTTGTTGTG	24	9	140	37.86	-36.7	-26.21	0.029703	0.69	NO
chromosome_2	61566981	61567004	+	AGTACTGTTCACTGATTTGTTGTG	24	8	85	38.82	-29.2	-34.35	0.009901	0.88	NO
chromosome_7	52915804	52915827	-		24	8	167	34.73	-46.7	-27.96	0.009901	0.81	NO
chromosome_6	1497136	1497159	-	AGTAGGCTCCAACAGATGTGCTAT	24	8	95	41.05	-27.4	-28.84	0.039604	0.70	NO
chromosome_1	59487855	59487878	-		24	8	197	34.52	-50.8	-25.79	0.019802	0.75	NO
chromosome_7	62185984	62186007	+		24	8	147	37.41	-37	-25.17	0.009901	0.67	NO
chromosome_9	54273141	54273164	+	AGTATTCGGATACAGATACGGTAT	24	15	134	31.34	-34.5	-25.75	0.069307	0.82	NO
chromosome_5	6655480	6655503	+	AGTCCCGAAACCTTAGTCCCGGCT	24	2	166	56.63	-83.92	-50.55	0.009901	0.89	GCGAACCGGGACTAAAGGTGGGAC(1) GAACCGGGACTAAAGGTGGGACAT(2)
chromosome_9	620320	620343	-	AGTGACTTATAATTTGGAACAGAG	24	8	145	22.07	-40.34	-27.82	0.009901	1.26	NO
chromosome_9	15468140	15468161	+	AGTGAGAGAGCGATTCTAGTGC	22	2	87	45.98	-27	-31.03	0.069307	0.68	NO
chromosome_8	38145638	38145659	-		22	2	147	48.30	-49.9	-33.95	0.069307	0.70	NO
chromosome_1	20522192	20522215	+	AGTGAGAGATGATAAGAGTTTCAT	24	7	82	34.15	-21.6	-26.34	0.039604	0.77	NO
chromosome_5	28918591	28918614	-	AGTTATGAATCTAGAAAAGCCAAA	24	6	172	24.42	-47.9	-27.85	0.009901	1.14	NO
chromosome_1	7216287	7216310	+	AGTTATGAGAGCACCTAAAGAGGT	24	11	116	43.97	-46.3	-39.91	0.009901	0.91	NO
chromosome_2	29473516	29473539	-	AGTTATTGAACTATAGAGTTAAAA	24	2	223	22.87	-76.4	-34.26	0.009901	1.50	NO
chromosome_7	37941297	37941320	+	AGTTCAGGGGGTAAATTAGACCGT	24	6	146	36.30	-36.97	-25.32	0.029703	0.70	NO
chromosome_7	5458344	5458364	+	AGTTGTAGATCTTGTCGAGAT	21	5	234	19.23	-103.2	-44.10	0.009901	2.29	NO
chromosome_4	38698882	38698905	-	AGTTGTGAGAGCACTTAAAGAGGT	24	4	165	43.03	-47.8	-28.97	0.059406	0.67	NO
chromosome_2	540419	540439	-	AGTTGTGTATCTAGAAAAGCC	21	7	150	38.00	-65.5	-43.67	0.009901	1.15	NO
chromosome_1	61349726	61349749	-	AGTTTGACTGACACGAATTCTAGG	24	5	261	29.12	-91.1	-34.90	0.009901	1.20	NO
chromosome_2	76838807	76838830	-	AGTTTGACTGACACGGATTCTAGA	24	10	263	30.80	-122.7	-46.65	0.009901	1.51	NO
chromosome_4	54355980	54356003	+		24	10	260	27.69	-73.54	-28.28	0.009901	1.02	NO
chromosome_6	53078867	53078890	+		24	10	263	28.14	-96.2	-36.58	0.009901	1.30	NO
chromosome_5	57580419	57580442	+	ATAACAGTTCGGTGTAGAATAGCA	24	7	165	22.42	-72.7	-44.06	0.009901	1.96	NO
chromosome_1	45950179	45950202	-	ATAAGACGAGTGGTCAAATTTGAG	24	5	207	18.84	-59.84	-28.91	0.009901	1.53	NO
chromosome_1	58072367	58072390	+	ATAAGACGTTTTGACATTTCTAGA	24	5	157	31.21	-66.6	-42.42	0.009901	1.36	NO
chromosome_7	8013382	8013405	-		24	5	182	31.32	-61.9	-34.01	0.009901	1.09	NO
chromosome_1	59446324	59446347	+		24	5	193	27.46	-56.2	-29.12	0.009901	1.06	NO
chromosome_8	13873932	13873955	-	ATAAGACGTTTTGACTTTTCTAGA	24	15	120	24.17	-43.9	-36.58	0.009901	1.51	NO
chromosome_10	52143104	52143127	-		24	15	115	29.57	-30.2	-26.26	0.019802	0.89	NO
chromosome_9	54527789	54527812	+		24	15	95	27.37	-41.9	-44.11	0.009901	1.61	NO
chromosome_2	69737706	69737729	-		24	15	166	33.13	-69.6	-41.93	0.009901	1.27	NO
chromosome_3	11465530	11465553	-	ATAAGAGTTTTATAGGAGTAGAGA	24	14	100	31.00	-27.7	-27.70	0.009901	0.89	NO
chromosome_1	72088916	72088939	-	ATAAGAGTTTTATGGAAGTAGAGA	24	11	93	27.96	-30.2	-32.47	0.009901	1.16	NO
chromosome_4	59975614	59975634	-	ATAATTGGACCATAGAAACTA	21	14	310	23.87	-139.5	-45.00	0.009901	1.89	NO
chromosome_1	57624710	57624733	+	ATACATATGGATTGAGATGAATAC	24	2	161	40.37	-76.4	-47.45	0.009901	1.18	NO
chromosome_4	8010502	8010525	-	ATACGGTTGCGGACGAAACGGGAT	24	15	88	45.45	-35.1	-39.89	0.029703	0.88	NO
chromosome_8	50499447	50499467	+	ATAGCCTCTACATACGATAAC	21	2	255	35.69	-145.7	-57.14	0.009901	1.60	NO
chromosome_3	63739529	63739551	+	ATAGCTACAGTTCTATGGTCCAA	23	4	311	23.79	-132.8	-42.70	0.009901	1.79	NO
chromosome_7	60562111	60562132	+	ATAGCTATGAGATCTGAGGGAC	22	1	179	37.43	-57.3	-32.01	0.009901	0.86	NO
chromosome_1	42684301	42684324	-	ATAGGATTAGAACTAGAAGGAGGC	24	9	112	35.71	-28.2	-25.18	0.089109	0.70	NO
chromosome_3	10148636	10148659	+	ATAGGCGGAGCTAGCTAGGTGGAC	24	3	76	40.79	-20.7	-27.24	0.029703	0.67	NO
chromosome_4	62710339	62710362	+	ATAGTTTGGTTGTAAATCACGAGA	24	3	168	25.60	-46.5	-27.68	0.009901	1.08	NO
chromosome_1	11532271	11532294	+	ATATAAAAATTTTGAATAAGACGA	24	10	227	25.11	-70.4	-31.01	0.009901	1.24	NO
chromosome_10	43908322	43908345	-		24	10	221	20.81	-60.5	-27.38	0.009901	1.32	NO
chromosome_7	36881516	36881539	-		24	10	146	14.38	-41.92	-28.71	0.009901	2.00	NO
chromosome_2	11777669	11777692	-	ATATAGACCATTTTTTCATTTGAG	24	16	193	28.50	-64	-33.16	0.009901	1.16	NO
chromosome_5	29044707	29044730	+		24	16	193	27.46	-62.56	-32.41	0.009901	1.18	NO
chromosome_3	30081230	30081253	+		24	16	209	29.19	-57.96	-27.73	0.009901	0.95	NO
chromosome_9	31225660	31225683	-		24	16	159	28.30	-44.06	-27.71	0.009901	0.98	NO
chromosome_9	31231487	31231510	-		24	16	161	27.95	-45.86	-28.48	0.009901	1.02	NO
chromosome_9	31232542	31232565	-		24	16	161	27.95	-45.86	-28.48	0.009901	1.02	NO
chromosome_9	31234127	31234150	-		24	16	161	27.95	-41.76	-25.94	0.009901	0.93	NO
chromosome_3	36492997	36493020	+		24	16	210	29.52	-63.46	-30.22	0.009901	1.02	NO
chromosome_3	2730052	2730075	-	ATATATAGAGTATTAAATGTAGAT	24	1	215	26.51	-92.4	-42.98	0.009901	1.62	NO
chromosome_10	34281057	34281078	-	ATATCGCTAGTTGACATGGAGG	22	11	161	34.16	-42.4	-26.34	0.009901	0.77	NO
chromosome_3	3064818	3064841	-	ATATGAAAATTGTAGATCTCAACG	24	1	150	31.33	-37.8	-25.20	0.019802	0.80	NO
chromosome_3	68106050	68106070	-	ATATGTAAATGAAATTTGTTA	21	1	257	28.40	-133.7	-52.02	0.009901	1.83	NO
chromosome_5	51682786	51682809	-	ATCACTTTGTCGGATAAACAAATG	24	1	215	29.30	-87	-40.47	0.009901	1.38	NO
chromosome_2	49734933	49734956	-	ATCAGAGCGGTGTTGACTGTAGGA	24	4	155	39.35	-53.7	-34.65	0.009901	0.88	NO
chromosome_1	57242102	57242125	+	ATCATGGACTAATTAGATTTAAAA	24	14	164	26.22	-42	-25.61	0.009901	0.98	NO
chromosome_5	51284653	51284676	+		24	14	126	29.37	-33.53	-26.61	0.009901	0.91	NO
chromosome_9	48678671	48678694	-	ATCGTGCTGATAACGTGTTGTGAT	24	1	212	36.79	-86.8	-40.94	0.009901	1.11	NO
chromosome_8	47161679	47161702	+	ATCTGGAGAACAGCGGGGAGGTGC	24	16	201	51.24	-147.5	-73.38	0.009901	1.43	NO
chromosome_10	40258821	40258844	+		24	16	201	50.25	-139.2	-69.25	0.009901	1.38	NO
chromosome_1	60373824	60373847	+	ATCTGGATGTTTCAAAAGTAGATC	24	3	170	35.29	-46.1	-27.12	0.009901	0.77	NO
chromosome_9	7540870	7540893	+	ATCTTGAACCTGACGGAAGATCGG	24	3	162	44.44	-45	-27.78	0.059406	0.63	NO
chromosome_10	4164506	4164526	-	ATCTTTGGATAATGCATGTGA	21	1	126	33.33	-53.7	-42.62	0.009901	1.28	NO
chromosome_3	60629927	60629947	+	ATGAAAATTGTAGATCTCGAC	21	8	211	22.27	-82.67	-39.18	0.009901	1.76	NO
chromosome_3	51670796	51670816	+		21	8	209	21.05	-68.9	-32.97	0.009901	1.57	NO
chromosome_6	33742945	33742965	-		21	8	212	22.17	-92.4	-43.58	0.009901	1.97	NO
chromosome_1	21030291	21030311	+	ATGAACCAAAAAAGTCAAAGC	21	11	150	30.67	-61.1	-40.73	0.009901	1.33	NO
chromosome_2	66072004	66072024	-		21	11	146	30.14	-63.1	-43.22	0.009901	1.43	NO
chromosome_8	48234643	48234666	-	ATGAACCAAAAAAGTCAAAGCGAC	24	6	141	29.79	-53.83	-38.18	0.009901	1.28	NO
chromosome_4	42137885	42137908	+		24	6	168	37.50	-86.9	-51.73	0.009901	1.38	NO
chromosome_4	54912210	54912233	+		24	6	145	31.72	-64.06	-44.18	0.009901	1.39	NO
chromosome_2	51054981	51055001	-	ATGACACGAAGATTTATCCTG	21	1	94	50.00	-32.1	-34.15	0.009901	0.68	NO
chromosome_5	7571447	7571470	+	ATGACTTATAATTTGGAACAGAGA	24	5	153	28.10	-60.5	-39.54	0.009901	1.41	NO
chromosome_1	60669693	60669716	-	ATGACTTATAATTTGGAATGAAGG	24	8	146	25.34	-45.8	-31.37	0.009901	1.24	NO
chromosome_8	1401880	1401903	+	ATGATGGATGAAATGTGGATGATG	24	1	210	46.67	-100.5	-47.86	0.009901	1.03	NO
chromosome_1	59280815	59280835	+	ATGATGGATTAATTAGACTTA	21	11	153	25.49	-38.35	-25.07	0.009901	0.98	NO
chromosome_5	59859529	59859549	-		21	11	177	21.47	-52.6	-29.72	0.009901	1.38	NO
chromosome_6	51866918	51866938	+		21	11	111	21.62	-30	-27.03	0.009901	1.25	NO
chromosome_1	59280815	59280838	+	ATGATGGATTAATTAGACTTAATA	24	11	153	25.49	-38.35	-25.07	0.009901	0.98	NO
chromosome_6	51866918	51866941	+		24	11	111	21.62	-30	-27.03	0.009901	1.25	NO
chromosome_4	53892630	53892653	-		24	11	210	24.76	-65.1	-31.00	0.009901	1.25	NO
chromosome_5	59859526	59859549	-		24	11	177	21.47	-52.6	-29.72	0.009901	1.38	NO
chromosome_2	222387	222410	-	ATGATTGCGCATACCAAGGAGTGC	24	5	152	46.71	-52.13	-34.30	0.009901	0.73	NO
chromosome_9	42109039	42109062	-	ATGCCTTATAATTTGGAATGGAGG	24	8	306	26.47	-104.42	-34.12	0.009901	1.29	NO
chromosome_6	61150533	61150556	-	ATGCCTTATAATTTGGGATGGAGA	24	4	303	25.08	-87.78	-28.97	0.009901	1.16	CTCCATCCTAAATTATAAGACATT(1)
chromosome_1	31873982	31874005	-	ATGGAACTAGTTGGGATAAGAGTT	24	4	78	38.46	-21.1	-27.05	0.069307	0.70	NO
chromosome_2	42228994	42229017	+		24	4	78	38.46	-20.8	-26.67	0.029703	0.69	NO
chromosome_4	15940082	15940102	+	ATGGAGGAGAGGCTGAAGCTG	21	5	159	59.75	-60.3	-37.92	0.039604	0.63	NO
chromosome_3	11621117	11621140	-	ATGGATTAATTAGACTTAAAAGAT	24	9	258	27.13	-78.27	-30.34	0.009901	1.12	NO
chromosome_2	57848785	57848807	+	ATGGATTAATTAGGCTTAATAGA	23	4	89	26.97	-23.4	-26.29	0.009901	0.98	NO
chromosome_1	70727493	70727516	+	ATGGATTATCCGATAATTGAACGC	24	3	99	40.40	-39.2	-39.60	0.009901	0.98	NO
chromosome_3	70130078	70130101	+	ATGGATTGCGACTTCACAGTGTGG	24	1	124	56.45	-48.8	-39.35	0.039604	0.70	NO
chromosome_1	64985935	64985958	+	ATGGCTAAAAGTACTGTTCGCTGA	24	6	81	39.51	-22.8	-28.15	0.019802	0.71	NO
chromosome_6	5855157	5855180	-	ATGGGCTAATTAGGTTTAAAAGAT	24	2	114	31.58	-28.64	-25.12	0.009901	0.80	NO
chromosome_9	15051146	15051166	+	ATGGTAGAAATCAACAACGGA	21	1	113	43.36	-30.5	-26.99	0.059406	0.62	NO
chromosome_3	55210844	55210867	+	ATGGTCTAATTAGGTTTAAAAGAT	24	2	266	29.32	-85.2	-32.03	0.009901	1.09	NO
chromosome_2	50382242	50382262	-	ATGGTGGCGGGGCCAAACGGG	21	15	158	43.04	-57.94	-36.67	0.009901	0.85	NO
chromosome_3	51278497	51278517	-		21	15	82	59.76	-52.1	-63.54	0.009901	1.06	NO
chromosome_5	44451430	44451453	-	ATGGTTTTGTGATTGTTGATGACT	24	1	213	38.03	-59.3	-27.84	0.009901	0.73	NO
chromosome_4	63933163	63933185	+	ATGTATGGAGCATTAAATGTAGA	23	4	313	29.39	-90.07	-28.78	0.009901	0.98	NO
chromosome_4	63933163	63933186	+	ATGTATGGAGCATTAAATGTAGAC	24	3	313	29.39	-90.07	-28.78	0.009901	0.98	NO
chromosome_9	48918832	48918855	-		24	3	270	34.81	-99.2	-36.74	0.009901	1.06	NO
chromosome_3	44969305	44969325	+	ATGTGGAGGCTGTGATAAAAA	21	4	234	40.60	-151.9	-64.91	0.009901	1.60	NO
chromosome_3	454865	454888	-	ATGTGGATTGAGATGAATACATGC	24	3	159	35.85	-54.5	-34.28	0.009901	0.96	NO
chromosome_8	28276147	28276170	-		24	3	187	34.22	-58.2	-31.12	0.009901	0.91	NO
chromosome_1	49507383	49507403	-	ATGTGTTGAGGTGGATTGGGG	21	6	164	42.07	-81.8	-49.88	0.009901	1.19	NO
chromosome_2	75320464	75320487	-	ATGTTGATTTATTGTGAGAGAAAA	24	5	148	35.81	-57.9	-39.12	0.009901	1.09	NO
chromosome_4	2884775	2884798	-	ATGTTGCAATTGTTTCAGAGGCAT	24	1	143	37.76	-37.52	-26.24	0.039604	0.69	NO
chromosome_3	30554651	30554674	-	ATTAATCGGACGACCAGGTTTCTG	24	2	118	55.08	-49.2	-41.69	0.009901	0.76	NO
chromosome_9	44689548	44689571	-	ATTAGAGAGATGTACTGTAGCCGT	24	1	134	35.82	-33.7	-25.15	0.009901	0.70	NO
chromosome_10	59582497	59582520	+	ATTATTAACTGATTTATTATGAGA	24	3	153	25.49	-58.5	-38.24	0.009901	1.50	NO
chromosome_5	60097539	60097559	+	ATTCAGTTTGAAATTCATCTT	21	7	161	36.02	-58.3	-36.21	0.009901	1.01	NO
chromosome_5	27552026	27552049	+	ATTCGGACTCGGATACGGATAGAT	24	10	115	36.52	-31.2	-27.13	0.019802	0.74	NO
chromosome_1	22974471	22974494	+	ATTCTAACTCGTATGAGCACGGGT	24	13	92	34.78	-24.6	-26.74	0.009901	0.77	NO
chromosome_6	54666904	54666924	+	ATTGTAGATCTTGATGAGTTG	21	3	253	28.46	-105.9	-41.86	0.009901	1.47	NO
chromosome_1	7838176	7838199	-	ATTGTTCGCTGGTTTGTTGTGAGA	24	2	100	37.00	-25.4	-25.40	0.009901	0.69	NO
chromosome_3	9195561	9195584	-	ATTGTTGGCTAATTTATTATGAGA	24	6	83	39.76	-22.5	-27.11	0.029703	0.68	NO
chromosome_3	69274957	69274980	-	ATTTAGGTAGTCTGCTGGAGATGC	24	5	150	42.67	-40.62	-27.08	0.099010	0.63	NO
chromosome_2	6027436	6027458	+	ATTTATAACTAAACTGTGTAATT	23	7	125	29.60	-31.8	-25.44	0.009901	0.86	NO
chromosome_1	21991122	21991145	+	ATTTGACTGACACGGATTCTAGGA	24	4	261	27.20	-90.33	-34.61	0.009901	1.27	TAGAGTTGTCCTAAGTCAAACTTT(1)
chromosome_5	314512	314532	-	ATTTGAGATCATTAAAATGCT	21	3	242	21.90	-97.7	-40.37	0.009901	1.84	NO
chromosome_6	5419795	5419815	-		21	3	320	19.68	-106.4	-33.25	0.009901	1.69	NO
chromosome_1	57413525	57413548	-	ATTTGATGTGACGGAGAATCTTGT	24	10	77	40.26	-23.4	-30.39	0.019802	0.75	NO
chromosome_10	2115244	2115264	+	ATTTGGAACGGAGGGAGTAGA	21	13	273	24.91	-70.1	-25.68	0.009901	1.03	NO
chromosome_2	61061086	61061109	+	ATTTGTAGTGTTCAGATTGAGTTT	24	1	192	29.17	-71.7	-37.34	0.009901	1.28	NO
chromosome_10	7072860	7072883	-	ATTTGTGAGATGAATCTATTAAGC	24	1	236	20.34	-77.3	-32.75	0.009901	1.61	NO
chromosome_3	60293793	60293816	+	ATTTTTCTCTCACGACAAATCAGC	24	2	119	36.13	-42.6	-35.80	0.009901	0.99	NO
chromosome_9	58343425	58343445	-	CAAAACGTTTTATAATTTGGA	21	10	176	22.16	-46.43	-26.38	0.009901	1.19	NO
chromosome_1	18314230	18314250	+	CAAAGTGGCCAGGTTTGCCGA	21	2	131	54.20	-91.22	-69.63	0.009901	1.28	NO
chromosome_5	1504083	1504103	-		21	2	163	55.21	-96.47	-59.18	0.009901	1.07	NO
chromosome_10	60172202	60172222	+	CAAAGTTGTAGATCGCGTCGA	21	2	223	30.04	-75.8	-33.99	0.009901	1.13	NO
chromosome_6	3817623	3817643	+	CAAATTATAAGTCGTTCTGGC	21	5	139	32.37	-57.1	-41.08	0.009901	1.27	NO
chromosome_7	42548161	42548184	-	CAAGGCAAATGTGGTTGCGGATGC	24	11	162	41.98	-40.5	-25.00	0.069307	0.60	NO
chromosome_4	52671384	52671407	+	CAAGTTTAGGGACCTAGATGACAC	24	2	203	43.35	-131.5	-64.78	0.009901	1.49	NO
chromosome_5	42512218	42512239	+	CACGTCGCGCTCGTGCCTCGCC	22	1	109	74.31	-71.4	-65.50	0.009901	0.88	NO
chromosome_2	42679621	42679644	+	CAGATATCGTCATGGATTGAGCGT	24	8	152	42.11	-52.8	-34.74	0.009901	0.83	NO
chromosome_4	14536784	14536807	-		24	8	124	40.32	-51.9	-41.85	0.009901	1.04	NO
chromosome_4	56174676	56174698	-	CATACGGATGTTGCAAAAGTAGA	23	5	103	37.86	-25.8	-25.05	0.079208	0.66	NO
chromosome_2	566179	566202	+	CATATAGATGTTGCAAAAGTAGAT	24	3	99	37.37	-34.6	-34.95	0.009901	0.94	NO
chromosome_9	1287280	1287300	-	CATGATGTTGATCCAAGGGGC	21	6	212	45.75	-117.96	-55.64	0.009901	1.22	NO
chromosome_9	6833046	6833066	+		21	6	218	45.41	-118.2	-54.22	0.009901	1.19	NO
chromosome_10	8053358	8053378	-		21	6	185	48.11	-113.5	-61.35	0.009901	1.28	NO
chromosome_3	12761416	12761436	+		21	6	182	45.60	-78.2	-42.97	0.009901	0.94	NO
chromosome_1	10932653	10932676	+	CATGGATTGAGGTGGATATATGTG	24	1	115	36.52	-53.62	-46.63	0.009901	1.28	NO
chromosome_9	57427735	57427755	+	CATGTGGATTAAGATAAATAC	21	2	100	27.00	-35	-35.00	0.009901	1.30	NO
chromosome_8	27838565	27838585	-	CATTGGATCATATATAACTTA	21	11	211	25.12	-93	-44.08	0.009901	1.75	NO
chromosome_1	32911946	32911967	+	CCGCCGCGTGCCGGCCGGGGGA	22	3	95	81.05	-67.8	-71.37	0.009901	0.88	NO
chromosome_1	17649206	17649226	-	CCGGGGCCAGATCTCAGAAGC	21	1	122	55.74	-64.8	-53.11	0.009901	0.95	TTCTGACTTCTGGCCCCTGCT(6)
chromosome_1	40668750	40668770	-	CCTGTTTGGATCAGCCAAGGC	21	1	99	40.40	-36.72	-37.09	0.009901	0.92	CTAGCTGATCCAAACAGGCC(1)
chromosome_10	15388514	15388535	-	CCTTCTTGCTGGACGAAGCCGC	22	10	135	59.26	-52.8	-39.11	0.009901	0.66	NO
chromosome_10	48498625	48498645	-	CCTTGTTTGGATGCACATGTA	21	13	132	31.82	-42.7	-32.35	0.009901	1.02	NO
chromosome_10	51080559	51080579	+		21	13	171	32.75	-50.9	-29.77	0.009901	0.91	NO
chromosome_1	59279461	59279481	-		21	13	193	39.90	-89.8	-46.53	0.009901	1.17	NO
chromosome_10	52848728	52848749	-	CGAAAATCACGAAACTTGTCTG	22	5	300	32.67	-139.7	-46.57	0.009901	1.43	NO
chromosome_9	45713141	45713162	+		22	5	307	33.55	-177.6	-57.85	0.009901	1.72	NO
chromosome_3	270085	270108	-	CGATTAATCGCGACTGGACGACGA	24	11	147	55.10	-76.2	-51.84	0.009901	0.94	NO
chromosome_5	17238840	17238863	-		24	11	147	54.42	-75.6	-51.43	0.009901	0.95	NO
chromosome_8	25512348	25512371	+		24	11	190	51.58	-83.25	-43.82	0.009901	0.85	NO
chromosome_7	27418408	27418431	-		24	11	147	54.42	-76.2	-51.84	0.009901	0.95	NO
chromosome_6	39725590	39725613	-		24	11	146	56.16	-79.8	-54.66	0.009901	0.97	NO
chromosome_10	45808317	45808339	+	CGCTGCAGCGCTGAAGTATGAGC	23	2	92	50.00	-34.9	-37.93	0.009901	0.76	NO
chromosome_10	45808317	45808340	+	CGCTGCAGCGCTGAAGTATGAGCC	24	2	92	50.00	-34.9	-37.93	0.009901	0.76	NO
chromosome_7	3232625	3232648	-	CGCTTTGTCGAATGAAGAAATGAC	24	4	238	21.01	-75.04	-31.53	0.009901	1.50	NO
chromosome_2	50294656	50294676	+	CGGAGCATGGAAACTAACCTC	21	4	177	56.50	-112.6	-63.62	0.009901	1.13	NO
chromosome_3	3858102	3858122	+		21	4	176	53.41	-137	-77.84	0.009901	1.46	NO
chromosome_5	48385440	48385460	-		21	4	170	55.88	-95.5	-56.18	0.009901	1.01	NO
chromosome_7	60854293	60854313	+	CGGAGGACTTTGAGGCAGAAG	21	1	112	44.64	-43.9	-39.20	0.009901	0.88	NO
chromosome_10	58495025	58495048	+	CGGCGATGACGAAAAACTATGGTT	24	1	172	53.49	-56.7	-32.97	0.079208	0.62	NO
chromosome_7	62446532	62446552	+	CGGCGCCGAACGCGTAGACGT	21	1	153	70.59	-78.8	-51.50	0.019802	0.73	NO
chromosome_2	18578912	18578932	-	CGGTGGCGCGCGCCGTGGAGC	21	1	112	80.36	-71.4	-63.75	0.029703	0.79	NO
chromosome_8	14294826	14294849	-	CGTGATTTTTGGACTTCGTTTGGA	24	3	323	33.75	-156.9	-48.58	0.009901	1.44	NO
chromosome_5	21540917	21540940	+	CGTTTATCGGGCACTCGGCAAAGC	24	3	131	59.54	-74.3	-56.72	0.009901	0.95	NO
chromosome_4	10572803	10572826	+	CTAGAACCGGCAGTGAAGGGTCAT	24	1	142	42.25	-58.6	-41.27	0.009901	0.98	NO
chromosome_7	8092901	8092921	+	CTAGCATGTTCCTCCTAAGAG	21	1	108	42.59	-61.2	-56.67	0.009901	1.33	TTCTTGGGAGGAGCATGCTAG(7)
chromosome_1	30585674	30585694	-	CTCCGTCCTAATATATAAGGC	21	4	176	41.48	-84.13	-47.80	0.009901	1.15	CTTATATACTAGGACGGAGGG(1)
chromosome_4	300005	300025	-		21	4	169	33.73	-62.8	-37.16	0.009901	1.10	CTTATATACTAGGACGGAGGG(1)
chromosome_4	7099784	7099804	-		21	4	221	38.01	-93.11	-42.13	0.009901	1.11	CTTATATACTAGGACGGAGGG(1)
chromosome_1	70188428	70188448	-	CTCTATCTCTAAGACTGCTTG	21	1	210	40.00	-108.1	-51.48	0.009901	1.29	NO
chromosome_5	37690122	37690145	-	CTGTCAAGCTGTAGAATATGTGGA	24	3	148	46.62	-48.1	-32.50	0.069307	0.70	NO
chromosome_5	38344277	38344300	-		24	3	142	47.18	-48	-33.80	0.009901	0.72	NO
chromosome_4	54660849	54660872	+	CTGTGAGAGCACGTTTTTAGGGGC	24	7	120	53.33	-52.2	-43.50	0.009901	0.82	NO
chromosome_2	23864317	23864337	+	CTGTTTGGACCTAGATGAGAC	21	1	229	42.79	-108.6	-47.42	0.009901	1.11	NO
chromosome_2	8935206	8935229	+	CTTAAAAAAGTTTGACTGGCACGG	24	8	240	28.75	-73.62	-30.68	0.009901	1.07	NO
chromosome_2	50010023	50010046	-	CTTAAGAAGTCTGTCGGGTGTCCT	24	2	80	45.00	-24.8	-31.00	0.029703	0.69	NO
chromosome_1	68018506	68018529	+	CTTGGTCTTTGAACCAGAGGTGGT	24	9	175	40.57	-86.54	-49.45	0.009901	1.22	NO
chromosome_8	25148190	25148213	+		24	9	173	36.42	-57.65	-33.32	0.009901	0.92	NO
chromosome_7	60658082	60658104	+	GAAAACAGTGTAGAAGAGTTTCA	23	5	185	34.05	-74.41	-40.22	0.009901	1.18	NO
chromosome_10	53347915	53347938	-	GAAAACGGATTGGATACGGACGGA	24	8	107	43.93	-29.6	-27.66	0.039604	0.63	NO
chromosome_1	16893556	16893579	-	GAAAAGTCATGGCTGAAAGTACTG	24	14	155	37.42	-40.2	-25.94	0.069307	0.69	NO
chromosome_1	52439474	52439497	+	GAAAATCACGAAACTTGTCTGGGC	24	1	315	31.43	-157.5	-50.00	0.009901	1.59	NO
chromosome_3	10080379	10080402	-	GAAACGAATCTTTTAAGTCTAATT	24	9	304	26.64	-133	-43.75	0.009901	1.64	AACTAGACTCAAAAGATTCATCTC(2)
chromosome_10	8389107	8389130	+	GAAACGGGACCGAAAACGGGACGG	24	11	109	52.29	-49.4	-45.32	0.019802	0.87	NO
chromosome_7	5458341	5458364	+	GAAAGTTGTAGATCTTGTCGAGAT	24	2	234	19.23	-103.2	-44.10	0.009901	2.29	NO
chromosome_1	25392550	25392573	+	GAACAGCGGAGAGGTGCTGCCGAA	24	1	203	47.29	-148.4	-73.10	0.009901	1.55	NO
chromosome_5	47339068	47339088	-	GAACAGCGGGGAGGTGTTGCC	21	3	193	47.15	-137.6	-71.30	0.009901	1.51	NO
chromosome_8	7699489	7699509	+		21	3	82	58.54	-47.6	-58.05	0.009901	0.99	NO
chromosome_10	49929357	49929380	-	GAACTTGTGGCTCCGAGATAACAC	24	1	165	52.73	-71.7	-43.45	0.009901	0.82	NO
chromosome_6	55114710	55114733	-	GAAGAGACCGGAGAAAATTATTCC	24	6	86	41.86	-28.92	-33.63	0.009901	0.80	NO
chromosome_7	53461610	53461633	+	GAAGCTAGAGCAAATTAGAGGGGG	24	15	142	48.59	-52.87	-37.23	0.029703	0.77	NO
chromosome_3	60966036	60966059	+	GAATAAGACGAATGGTCAAACAAG	24	6	191	22.51	-60.8	-31.83	0.009901	1.41	NO
chromosome_10	8063546	8063569	-	GAATAAGACGAGTGATCAAATTTG	24	5	203	27.09	-60.36	-29.73	0.009901	1.10	NO
chromosome_10	2062270	2062293	-	GAATAAGACGGATGGTCAAACAAG	24	3	204	25.00	-68.72	-33.69	0.009901	1.35	NO
chromosome_7	58724614	58724637	+	GAATACATATGCATCCAAACAAGG	24	2	159	33.96	-48.14	-30.28	0.009901	0.89	NO
chromosome_8	37598733	37598756	-	GAATACATGCGCATCCAAACAAGG	24	2	156	34.62	-54.3	-34.81	0.009901	1.01	NO
chromosome_6	41877966	41877989	-	GAATAGAAGATGGCTATATTTGGA	24	3	118	33.90	-31.81	-26.96	0.009901	0.80	NO
chromosome_8	53787225	53787248	+	GAATCTTGAGATCTGTCGGCTCAG	24	1	78	42.31	-24	-30.77	0.019802	0.73	NO
chromosome_8	24138679	24138702	+	GAATGACACATGCTATGACATAGG	24	4	79	43.04	-23.9	-30.25	0.029703	0.70	NO
chromosome_6	30689560	30689583	-	GACAAGTTTCATGATTTTTAGACT	24	3	322	35.40	-148.3	-46.06	0.009901	1.30	NO
chromosome_1	10429464	10429487	+	GACACTAATTGCCAAATAAGACGA	24	1	139	40.29	-37.1	-26.69	0.069307	0.66	NO
chromosome_10	48142062	48142085	-	GACCACCATTGTTGAAGAAGCACG	24	6	101	41.58	-25.5	-25.25	0.069307	0.61	NO
chromosome_9	5154322	5154345	+	GACCCTGTGAGCAATAAATGAAGC	24	1	144	38.19	-39.11	-27.16	0.019802	0.71	NO
chromosome_4	40561094	40561117	-	GACGTGTCTGCTGAATCCGAGAGT	24	8	193	48.70	-55.32	-28.66	0.089109	0.59	NO
chromosome_7	24205514	24205537	-		24	8	82	46.34	-27	-32.93	0.009901	0.71	NO
chromosome_10	13282971	13282994	-	GACTTGCGACTTCGACGGAGACGG	24	14	94	61.70	-36.2	-38.51	0.029703	0.62	NO
chromosome_10	13276667	13276690	-		24	14	80	58.75	-28.3	-35.38	0.059406	0.60	NO
chromosome_5	5111911	5111934	-	GACTTTGTGAATCTTGAGATCTGC	24	1	130	46.92	-42.8	-32.92	0.029703	0.70	NO
chromosome_1	66355680	66355702	-	GAGAAAAACACTGCTGGATGACT	23	1	162	40.74	-45.9	-28.33	0.019802	0.70	NO
chromosome_4	54778942	54778964	+	GAGAAAAACACTGTTGAATGGTT	23	8	77	33.77	-20	-25.97	0.009901	0.77	NO
chromosome_9	47617552	47617572	+	GAGAAGTTTGGCTTAGGACAA	21	2	243	29.63	-98.6	-40.58	0.009901	1.37	NO
chromosome_6	50475300	50475320	-		21	2	287	29.27	-127.3	-44.36	0.009901	1.52	NO
chromosome_1	14824182	14824205	-	GAGAATGAGACATAAGCCTGAAGA	24	9	131	37.40	-34.12	-26.05	0.09901	0.70	NO
chromosome_1	32473384	32473407	-		24	9	138	37.68	-37.1	-26.88	0.029703	0.71	NO
chromosome_3	33305473	33305496	+		24	9	102	38.24	-29.5	-28.92	0.059406	0.76	NO
chromosome_2	67524319	67524342	-	GAGACTCAAAACCAAGTTTAGGGA	24	5	274	29.20	-121	-44.16	0.009901	1.51	NO
chromosome_1	66355681	66355704	-	GAGAGAAAAACACTGCTGGATGAC	24	1	162	40.74	-45.9	-28.33	0.029703	0.70	NO
chromosome_7	8577204	8577227	+	GAGAGAAAAATACTGTTGGCTGGC	24	3	171	34.50	-66.41	-38.84	0.009901	1.13	NO
chromosome_3	8633365	8633388	-	GAGAGATATATAAGATTTGTGAAC	24	5	249	25.30	-74.11	-29.76	0.009901	1.18	NO
chromosome_3	6351432	6351455	-	GAGAGATATGTAAAATTTGTGAAC	24	7	251	26.69	-85.55	-34.08	0.009901	1.28	NO
chromosome_7	37502082	37502105	+		24	7	192	25.52	-61.22	-31.89	0.009901	1.25	NO
chromosome_1	46138539	46138562	+		24	7	195	24.10	-79.02	-40.52	0.009901	1.68	NO
chromosome_8	51373964	51373987	+		24	7	271	23.25	-96.72	-35.69	0.009901	1.54	NO
chromosome_5	55785362	55785385	-		24	7	273	21.61	-100.4	-36.78	0.009901	1.70	NO
chromosome_7	6060678	6060701	+	GAGAGATATGTAAGATTTGTGAAC	24	2	123	26.83	-38.6	-31.38	0.009901	1.17	NO
chromosome_2	60212570	60212593	-	GAGATATATAAGATTTGTGAACAA	24	8	284	27.82	-80.4	-28.31	0.009901	1.02	NO
chromosome_3	8633363	8633386	-		24	8	249	25.30	-74.11	-29.76	0.009901	1.18	NO
chromosome_2	6502011	6502034	+	GAGATATGTAAAATTTGTGAACAA	24	11	210	23.33	-85.3	-40.62	0.009901	1.74	NO
chromosome_7	59400979	59401002	-		24	11	176	26.14	-59.22	-33.65	0.009901	1.29	NO
chromosome_5	8478031	8478054	-	GAGATTCGTGCCCAGCAGGAGAGA	24	1	155	45.16	-98	-63.23	0.009901	1.40	NO
chromosome_1	5411556	5411579	-	GAGGAACGGACGACACGTGGCGGC	24	4	102	54.90	-34.3	-33.63	0.059406	0.61	NO
chromosome_1	10096713	10096736	+	GAGTTTTATGGGAGCAGAGAGAGT	24	6	229	35.37	-87.71	-38.30	0.009901	1.08	NO
chromosome_4	53381169	53381192	+	GATAAAAGTTTCATGGGAGTAGAG	24	7	108	37.04	-30.2	-27.96	0.009901	0.76	NO
chromosome_8	2118764	2118784	-	GATAAATGAATGGAGGGAGTA	21	12	95	40.00	-48.7	-51.26	0.009901	1.28	NO
chromosome_6	32111474	32111497	-	GATAAGAGTTTCATGGGAGCAGAG	24	7	93	33.33	-24.14	-25.96	0.009901	0.78	NO
chromosome_1	24982338	24982361	-	GATAAGAGTTTTATAGGAGTAGAG	24	10	154	31.82	-38.92	-25.27	0.009901	0.79	NO
chromosome_7	3813581	3813604	+		24	10	124	34.68	-31.4	-25.32	0.029703	0.73	NO
chromosome_7	5907416	5907439	+	GATATAACGGCTAAATTGTACATG	24	3	104	41.35	-27.3	-26.25	0.009901	0.63	NO
chromosome_2	6200638	6200661	-	GATATGAACCGACAGTGAAGACCC	24	1	76	40.79	-35.6	-46.84	0.009901	1.15	NO
chromosome_2	27808560	27808583	-	GATCGAGTATAGACGGTGAGCAGT	24	12	80	41.25	-20.9	-26.13	0.049505	0.63	NO
chromosome_9	1717026	1717049	+	GATGAAAACAGATCGGATACGGAC	24	8	85	41.18	-25.6	-30.12	0.009901	0.73	NO
chromosome_1	32473389	32473412	-	GATGAGAGAATGAGACATAAGCCT	24	7	131	36.64	-34.8	-26.56	0.059406	0.73	NO
chromosome_3	33305468	33305491	+		24	7	132	37.88	-34.8	-26.36	0.029703	0.70	NO
chromosome_8	37891462	37891485	-	GATGCTGATTTGTTGTAAGAGAAA	24	6	142	39.44	-39	-27.46	0.029703	0.70	NO
chromosome_6	55875588	55875611	+		24	6	168	34.52	-43.12	-25.67	0.009901	0.74	NO
chromosome_4	12343203	12343226	+	GATGCTTATGCTGAAATGTTGTGA	24	1	160	37.50	-46.67	-29.17	0.009901	0.78	NO
chromosome_10	54188153	54188176	+	GATGTGACGGAGAATCTTGTAAAA	24	14	231	33.33	-68.52	-29.66	0.009901	0.89	NO
chromosome_4	4032506	4032529	-	GATGTGGCAGTAGAATTAATGAAG	24	6	136	36.76	-41	-30.15	0.009901	0.82	NO
chromosome_1	18241816	18241839	+		24	6	120	34.17	-36.6	-30.50	0.009901	0.89	NO
chromosome_9	58489605	58489628	-		24	6	77	33.77	-25	-32.47	0.019802	0.96	NO
chromosome_1	67842258	67842281	+		24	6	84	30.95	-22	-26.19	0.009901	0.85	NO
chromosome_7	6792191	6792214	+	GATGTGTTACCTCGGAGCCATGAG	24	4	160	49.37	-56.5	-35.31	0.009901	0.72	NO
chromosome_10	40171526	40171549	+	GATTAGTCACGATTAGTCGTCCGA	24	10	166	43.37	-56.54	-34.06	0.009901	0.79	AGATCGGACGACTAATCGCGATTA(1)
chromosome_9	13091549	13091572	-		24	10	164	43.29	-64.8	-39.51	0.009901	0.91	NO
chromosome_4	6187294	6187317	-	GATTCACTAGGCACTACTGGACGG	24	2	76	50.00	-25.8	-33.95	0.029703	0.68	NO
chromosome_5	8478029	8478052	-	GATTCGTGCCCAGCAGGAGAGAGA	24	1	155	45.16	-98	-63.23	0.009901	1.40	NO
chromosome_7	28212063	28212086	-	GATTCTTTGACACTCCGTCACGGT	24	10	151	55.63	-55	-36.42	0.069307	0.65	NO
chromosome_1	10932657	10932677	+	GATTGAGGTGGATATATGTGC	21	1	115	36.52	-53.62	-46.63	0.009901	1.28	NO
chromosome_1	14682340	14682363	+	GATTTGCTGTGAGAGAAAAACACT	24	7	140	42.14	-65.5	-46.79	0.009901	1.11	NO
chromosome_4	14636220	14636243	+	GATTTGTTTCCGTATTTGACTGCA	24	8	125	43.20	-36.9	-29.52	0.049505	0.68	NO
chromosome_6	45712064	45712084	+	GATTTTTGGACTTCGTTTGGA	21	7	129	37.98	-62.9	-48.76	0.009901	1.28	NO
chromosome_1	16728795	16728818	-	GCACAAAATTTTGAATAAGACGAG	24	8	228	28.95	-81.1	-35.57	0.009901	1.23	NO
chromosome_5	16057226	16057248	-	GCATGGAGTATTAAATGTAGATG	23	12	196	29.59	-88.7	-45.26	0.009901	1.53	NO
chromosome_1	66991929	66991952	+	GCCAAACTGTTGGAGATGAGATCT	24	7	158	34.81	-44.2	-27.97	0.029703	0.80	NO
chromosome_1	201301	201321	+	GCCGCAACAATTCAGTTTGAA	21	6	183	36.61	-72.5	-39.62	0.009901	1.08	NO
chromosome_3	15941875	15941895	+		21	6	212	33.96	-89.51	-42.22	0.009901	1.24	NO
chromosome_5	5561101	5561124	+	GCCTTATAATTTAGGATGGAGGGA	24	8	313	26.51	-92.2	-29.46	0.009901	1.11	NO
chromosome_5	5596884	5596907	+		24	8	313	26.51	-83.23	-2.66	0.009901	0.10	NO
chromosome_7	49320092	49320115	+	GCCTTGTACTAGACTTGTGTAGGT	24	7	150	34.67	-39	-26.00	0.069307	0.75	NO
chromosome_5	8194223	8194243	+	GCGGAGCATGGAAACTAACCT	21	5	175	47.43	-99.5	-56.86	0.009901	1.20	NO
chromosome_5	48385441	48385461	-		21	5	186	55.91	-102.4	-55.05	0.009901	0.98	NO
chromosome_2	50294655	50294675	+		21	5	179	56.98	-115	-64.25	0.009901	1.13	NO
chromosome_10	56834544	56834564	+	GCGTGCAAGGAGCCAAGCATG	21	1	153	58.17	-71.7	-46.86	0.009901	0.81	TGTGCCTGGCTCCCTGTATGC(1) TGCCTGGCTCCCTGTATGCCA(35)
chromosome_2	60729792	60729814	+	GCTGAAATGTTGTGAGAGAAAAA	23	1	169	38.46	-48.2	-28.52	0.079208	0.74	NO
chromosome_3	65596335	65596358	-	GCTGATGTGGACACTTTGCATGGC	24	15	158	46.20	-48.84	-30.91	0.019802	0.67	NO
chromosome_3	60293793	60293816	-	GCTGATTTGTCGTGAGAGAAAAAT	24	2	147	33.33	-38.8	-26.39	0.019802	0.79	NO
chromosome_2	4867931	4867954	+	GCTGATTTGTTGTGAAAGAAAAAT	24	9	81	35.80	-22.4	-27.65	0.009901	0.77	NO
chromosome_5	60202654	60202673	+	GGAAGCAATTCGTCGAACAG	20	4	196	65.31	-103.9	-53.01	0.009901	0.81	NO
chromosome_7	62135778	62135797	-		20	4	156	62.18	-88.5	-56.73	0.009901	0.91	NO
chromosome_1	10121020	10121043	+	GGACCATCCCTACGAAAACACGGT	24	1	179	47.49	-77.3	-43.18	0.009901	0.91	NO
chromosome_5	12840404	12840426	+	GGACTAATTAGGCTTAATAGATT	23	6	119	26.05	-45.62	-38.34	0.009901	1.47	NO
chromosome_9	55775489	55775511	-		23	6	117	29.06	-35.2	-30.09	0.009901	1.04	NO
chromosome_6	31454162	31454185	+	GGACTTCGTTTGGATTTTATATAA	24	9	294	34.01	-164.1	-55.82	0.009901	1.64	NO
chromosome_9	1717025	1717048	+	GGATGAAAACAGATCGGATACGGA	24	7	85	41.18	-25.6	-30.12	0.019802	0.73	NO
chromosome_5	33344630	33344653	-	GGATGAAGAGCTACAAGAAGGGTT	24	13	119	36.13	-30	-25.21	0.029703	0.70	NO
chromosome_6	24427084	24427107	+		24	13	152	40.13	-45.6	-30.00	0.019802	0.75	NO
chromosome_6	46386400	46386421	-	GGCATGGGAACATGTAGGAAGG	22	1	152	50.00	-87.2	-57.37	0.009901	1.15	TTCCTGATGCCTCCCATGCCTA(4)
chromosome_1	19039199	19039220	-	GGCGGCTGCGGCGCTGGGTGGC	22	1	127	75.59	-70.5	-55.51	0.019802	0.73	NO
chromosome_5	53382382	53382405	+	GGGAATCTTCGAAAACGATCGGAA	24	4	77	35.06	-20.4	-26.49	0.079208	0.76	NO
chromosome_9	58906739	58906759	+	GGGAGCAATTCGTCGAACAGC	21	1	122	68.03	-70.4	-57.70	0.009901	0.85	AGCTGTTCGACGAATGCCTCC(20) AGCTGTTCGACGAATGCCTC(1)
chromosome_10	66019	66042	+	GGGAGGACATTAGATTAGGCGGTT	24	2	95	42.11	-29.9	-31.47	0.009901	0.75	NO
chromosome_3	24866791	24866814	-		24	2	109	47.71	-40.7	-37.34	0.009901	0.78	NO
chromosome_2	41734436	41734459	-	GGGATTATATGGGCTCAAGTTCAA	24	1	137	40.15	-37.2	-27.15	0.059406	0.68	NO
chromosome_5	5944881	5944902	+	GGGATTGATGTATTAGTGAGCT	22	1	156	37.18	-41.41	-26.54	0.089109	0.71	NO
chromosome_4	9886134	9886154	+	GGGCAACCCTCCGTTGGCAGG	21	2	111	58.56	-51.8	-46.67	0.009901	0.80	NO
chromosome_3	1806339	1806362	+	GGGCCCAAATAGCAAGTGTTGTGA	24	16	145	38.62	-41.1	-28.34	0.009901	0.73	NO
chromosome_5	8871327	8871350	-		24	16	320	36.87	-235.1	-73.47	0.009901	1.99	CTCACAACACTTGCTATTTGGG(1)
chromosome_6	39791252	39791271	+	GGGCGGTCACCTTGGCTAGC	20	2	172	56.98	-96.7	-56.22	0.009901	0.99	TAGCCAAGGATGACTTGCCT(16)
chromosome_6	39830474	39830493	+		20	2	205	53.66	-104.2	-50.83	0.009901	0.95	TAGCCAAGGATGACTTGCCT(16)
chromosome_1	60859902	60859922	+	GGGGCGAGATTTCCGGAGATC	21	1	108	51.85	-38.64	-35.78	0.009901	0.69	NO
chromosome_2	15190920	15190940	-	GGGGGCGGACTGGGAACACAT	21	1	155	60.65	-80.5	-51.94	0.009901	0.86	CATGTGTTCTCAGGTCGCCCC(3) ATGTGTTCTCAGGTCGCCCCC(163) ATGTGTTCTCAGGTCGCCCC(2) TGTGTTCTCAGGTCGCCCCCG(8703) TGTGTTCTCAGGTCGCCCCC(6) GTGTTCTCAGGTCGCCCCCGC(1081) GTGTTCTCAGGTCGCCCCCG(202) TGTTCTCAGGTCGCCCCCGC(3)
chromosome_10	42787791	42787814	+	GGGTGTAGTACTGAGTGATACTGA	24	1	169	37.87	-48.63	-28.78	0.009901	0.76	NO
chromosome_9	7227033	7227056	+	GGTATACGGTTGCGGACGAAACGG	24	13	100	48.00	-36.1	-36.10	0.039604	0.75	NO
chromosome_6	51286849	51286868	+	GGTCGTTGGGAGGATTGGTT	20	1	141	50.35	-49	-34.75	0.049505	0.69	NO
chromosome_9	9128373	9128396	-	GGTGGGCGTAGCGGTCACTGAGCC	24	2	138	60.14	-60.5	-43.84	0.059406	0.73	NO
chromosome_2	31142104	31142127	+	GGTTTTCTCGCCGGGTGAGAAGGC	24	2	86	62.79	-35.7	-41.51	0.039604	0.66	NO
chromosome_7	50447751	50447774	+	GTAACACCAACCGGGACTAAAGGT	24	16	126	46.83	-74.6	-59.21	0.009901	1.26	NO
chromosome_7	42213635	42213658	-	GTAATCCTGGGTATGAATTGGATG	24	1	82	46.34	-25.6	-31.22	0.039604	0.67	NO
chromosome_10	45808309	45808330	+	GTACCAAGCGCTGCAGCGCTGA	22	2	92	50.00	-34.9	-37.93	0.009901	0.76	NO
chromosome_5	51937818	51937841	+	GTAGATGAGATTAGTTTCCATGGT	24	1	203	50.25	-150	-73.89	0.009901	1.47	NO
chromosome_7	41678110	41678133	+	GTATCAGAGCGGTGTTGACTGTAG	24	5	136	38.97	-55.4	-40.74	0.009901	1.05	NO
chromosome_1	20653135	20653154	+	GTCCCCTACCTGGCGCGCCA	20	3	97	61.86	-38.2	-39.38	0.089109	0.64	NO
chromosome_10	13460330	13460353	-	GTCTTATAATTTAGGATGGAGGGA	24	8	293	27.30	-86.95	-29.68	0.009901	1.09	NO
chromosome_1	58198143	58198166	+	GTCTTATAATTTGGGATGAAGGGA	24	4	291	22.34	-106.81	-36.70	0.009901	1.64	NO
chromosome_9	15355153	15355173	-	GTGAACACCGGATCACGGTCA	21	5	168	56.54	-61.82	-36.80	0.019802	0.65	NO
chromosome_8	37598745	37598768	-	GTGAATTGAGATGAATACATGCGC	24	1	147	33.33	-53.6	-36.46	0.009901	1.09	NO
chromosome_7	16356789	16356812	-	GTGATGAGTGATTGTCAATGTGAT	24	1	115	33.04	-30.5	-26.52	0.019802	0.80	NO
chromosome_10	48050487	48050507	+	GTGCGGTTCTCCTCTGGCATG	21	2	152	52.63	-63.7	-41.91	0.009901	0.80	TGCCAAAGGAGAATTGCCCTG(5)
chromosome_4	9863007	9863027	-		21	2	150	56.67	-61.8	-41.20	0.009901	0.73	TGCCAAAGGAGAATTGCCCTG(5)
chromosome_9	53452582	53452603	-	GTGCTATATGGACCAGGGAACC	22	1	106	47.17	-38.4	-36.23	0.019802	0.77	NO
chromosome_6	1449584	1449607	-	GTGGCAGTAGAATTAATGAAGGGA	24	4	81	40.74	-28	-34.57	0.009901	0.85	NO
chromosome_4	4032503	4032526	-		24	4	81	35.80	-30.8	-38.02	0.009901	1.06	NO
chromosome_2	64555242	64555265	-		24	4	81	41.98	-27	-33.33	0.009901	0.79	TTCTATCTCTATTAATTGTGTTGC(1)
chromosome_8	37656921	37656940	-	GTGTCCCACCGGGCGTGCCA	20	11	144	48.61	-45.2	-31.39	0.079208	0.65	NO
chromosome_6	41030453	41030472	+		20	11	93	52.69	-31.5	-33.87	0.029703	0.64	NO
chromosome_9	45250728	45250747	+		20	11	92	53.26	-33.1	-35.98	0.009901	0.68	NO
chromosome_6	39141262	39141283	-	GTGTTGTTGGGGCAAAGATGGC	22	15	94	47.87	-28.06	-29.85	0.059406	0.62	NO
chromosome_9	53308990	53309013	+	GTTCGCTGATTTGTTACGAGAGAA	24	3	84	39.29	-21.9	-26.07	0.059406	0.66	NO
chromosome_5	54993656	54993679	+	GTTCGCTGATTTGTTGTAAGAGAA	24	7	225	33.78	-77.2	-34.31	0.009901	1.02	NO
chromosome_2	58565907	58565930	-	GTTCGGTTCGGTCTTCGGTCTTCG	24	8	80	47.50	-22.5	-28.13	0.029703	0.59	NO
chromosome_6	58197869	58197890	-	GTTCTCCACAAACTACTTCAGT	22	2	165	44.85	-80.2	-48.61	0.009901	1.08	NO
chromosome_10	6409851	6409871	-	GTTGAAGTGGATTGGAGTGGA	21	11	136	35.29	-52	-38.24	0.009901	1.08	NO
chromosome_7	4854765	4854788	-	GTTGACTGATTTATTATGAGAGAA	24	12	152	42.11	-39	-25.66	0.049505	0.61	NO
chromosome_3	54720946	54720969	-	GTTGACTGATTTGTTGTGAGAGAA	24	16	140	39.29	-38.9	-27.79	0.009901	0.71	NO
chromosome_8	4742121	4742144	-	GTTGATGTGGACACTTTGCATGGC	24	8	105	40.95	-28.6	-27.24	0.089109	0.67	NO
chromosome_2	5810383	5810406	-	GTTGGAGTACCAAGTTGTATGGGA	24	1	97	47.42	-31.3	-32.27	0.029703	0.68	NO
chromosome_6	1611008	1611031	+	GTTGGCTGATTTGTTGTGAGAAAA	24	11	166	41.56	-48	-28.92	0.039604	0.70	NO
chromosome_2	540418	540438	-	GTTGTGTATCTAGAAAAGCCA	21	7	150	38.00	-65.5	-43.67	0.009901	1.15	NO
chromosome_3	60370614	60370634	-		21	7	143	35.66	-54.8	-38.32	0.009901	1.07	NO
chromosome_2	40257770	40257793	+	GTTTAGTCCCACATCGTGTAGCGA	24	15	95	55.79	-36.2	-38.11	0.009901	0.68	NO
chromosome_1	2755498	2755521	+	GTTTCTGACAATTGTACTTTGCAG	24	1	181	41.99	-52.42	-28.96	0.089109	0.69	NO
chromosome_1	6418939	6418962	+	GTTTCTGACTGACTAGTTATGCAG	24	1	153	38.56	-41.5	-27.12	0.059406	0.70	NO
chromosome_9	6811597	6811619	-	GTTTGTTGTGAGAGAAAAACACT	23	9	162	35.19	-42.9	-26.48	0.009901	0.75	NO
chromosome_2	23745108	23745131	+	GTTTTTCTCGCCGGGTGAGAAGGC	24	1	86	58.14	-32.15	-37.38	0.029703	0.64	ATTCTCACTTGGGCGACGGAAAGG(2)
chromosome_6	45867568	45867588	+	TAAAAATTTCACCACAATCGG	21	1	290	31.03	-140.67	-48.51	0.009901	1.56	NO
chromosome_3	2664809	2664830	-	TAAAGTGCCAACTATTTTGGGA	22	1	130	40.00	-86.6	-66.62	0.009901	1.67	NO
chromosome_4	58225525	58225545	+	TAACAAGTTTAGGGATCTAGA	21	2	210	45.71	-116	-55.24	0.009901	1.21	NO
chromosome_9	50335127	50335147	+		21	2	176	45.45	-91.3	-51.88	0.009901	1.14	TTTTGGGTCCCTAAACTTGTT(2)
chromosome_7	8892684	8892704	-	TAAGATGCTCAAAAAAATAAT	21	9	302	21.53	-78.81	-26.10	0.009901	1.21	NO
chromosome_2	58650116	58650136	+	TAAGGCATTCCAAGAATTTTG	21	7	264	27.27	-90.5	-34.28	0.009901	1.26	NO
chromosome_5	1211945	1211965	-	TAAGTTATTCTGTAGCCACCT	21	9	263	24.71	-70.22	-26.70	0.009901	1.08	NO
chromosome_7	60562109	60562132	+	TAATAGCTATGAGATCTGAGGGAC	24	1	179	37.43	-57.3	-32.01	0.009901	0.86	NO
chromosome_4	53175885	53175904	-	TAATATAACTTTGGATGCAG	20	1	164	37.80	-46.12	-28.12	0.009901	0.74	NO
chromosome_3	2691315	2691335	-	TAATTAGATTTAATAGATTCG	21	4	127	18.90	-35.22	-27.73	0.009901	1.47	NO
chromosome_2	6823382	6823402	+	TAATTGGACCATAGAAACTAC	21	11	276	25.00	-108.7	-39.38	0.009901	1.58	NO
chromosome_1	30315045	30315065	+	TAATTTGCGAGATGAATCTAT	21	8	183	22.95	-47.3	-25.85	0.009901	1.13	NO
chromosome_3	57142759	57142779	+	TACCTAGAAAAGCCAAAACGA	21	10	174	32.18	-71.3	-40.98	0.009901	1.27	NO
chromosome_4	1296161	1296181	-	TACCTAGAAAAGCCAGAACGA	21	3	138	36.23	-69.2	-50.14	0.009901	1.38	NO
chromosome_10	5921789	5921812	-	TACCTCGGAGCCACAGATCTTGGC	24	15	169	57.99	-85.1	-50.36	0.009901	0.87	NO
chromosome_2	73967148	73967171	-		24	15	137	60.58	-81.9	-59.78	0.009901	0.99	NO
chromosome_5	9119334	9119354	-	TAGAAATGTTTGACTTAGGAC	21	8	229	25.33	-71.9	-31.40	0.009901	1.24	NO
chromosome_5	9146291	9146311	-		21	8	217	24.42	-81.3	-37.47	0.009901	1.53	NO
chromosome_1	70042666	70042686	-	TAGAATTGCATCCTTTCTGGG	21	3	305	32.79	-100.5	-32.95	0.009901	1.01	NO
chromosome_7	36462831	36462851	+	TAGAGAATTTTGACTTAGGAC	21	4	241	26.14	-64.54	-26.78	0.009901	1.02	NO
chromosome_9	49179695	49179715	-		21	4	248	29.44	-71.92	-29.00	0.009901	0.99	NO
chromosome_6	54968413	54968433	-		21	4	206	29.13	-76.4	-37.09	0.009901	1.27	NO
chromosome_3	5998908	5998928	+	TAGATTCGTCTCGCAAATTAG	21	4	176	24.43	-44.15	-25.09	0.009901	1.03	NO
chromosome_7	8092902	8092922	+	TAGCATGTTCCTCCTAAGAGC	21	1	108	42.59	-61.2	-56.67	0.009901	1.33	TTCTTGGGAGGAGCATGCTAG(8)
chromosome_7	60562112	60562132	+	TAGCTATGAGATCTGAGGGAC	21	1	179	37.43	-57.3	-32.01	0.009901	0.86	NO
chromosome_2	60212566	60212589	-	TATATAAGATTTGTGAACAATGTT	24	11	235	27.66	-72.4	-30.81	0.009901	1.11	NO
chromosome_5	12840393	12840416	+	TATCAAATCATGGACTAATTAGGC	24	9	125	27.20	-46.02	-36.82	0.009901	1.35	NO
chromosome_3	60382326	60382346	+	TATCTAGAAAAGCTAAAACGT	21	13	162	29.01	-46.1	-28.46	0.009901	0.98	NO
chromosome_9	4869959	4869979	+		21	13	164	29.27	-55.5	-33.84	0.009901	1.16	GATGTTTTGGGTTTTCTAGAT(1)
chromosome_4	2859143	2859163	+	TATGTACCTAGAAAAGCCGAA	21	1	177	37.29	-96.4	-54.46	0.009901	1.46	NO
chromosome_9	56018336	56018356	+	TATGTACTTAGAAAAGCTAGA	21	1	147	35.37	-72.9	-49.59	0.009901	1.40	NO
chromosome_5	39784	39804	+	TATGTGGAGGCTGTGATAAAA	21	7	105	32.38	-28.6	-27.24	0.009901	0.84	NO
chromosome_5	1500848	1500868	+		21	7	238	39.08	-112.2	-47.14	0.009901	1.21	NO
chromosome_2	46671340	46671360	+	TATTTGTGGACTCATGGACAT	21	1	150	46.67	-66.4	-44.27	0.009901	0.95	GTCCGTGAGTCCACAAATAGG(2)
chromosome_1	201300	201320	-	TCAAACTGAATTGTTGCGGCT	21	6	218	38.07	-106.31	-48.77	0.009901	1.28	NO
chromosome_3	15941874	15941894	-		21	6	214	34.11	-82.11	-38.37	0.009901	1.12	NO
chromosome_2	74338662	74338685	+	TCAACTACAAAGTTGTAGATCGCG	24	12	209	26.79	-65.77	-31.47	0.009901	1.17	NO
chromosome_5	47970155	47970175	+	TCAATCATGGACTAAGTAGGC	21	5	82	40.24	-21.3	-25.98	0.049505	0.65	NO
chromosome_2	37833918	37833938	+	TCACAATTGGATCATAGGAAC	21	4	311	26.69	-167.7	-53.92	0.009901	2.02	NO
chromosome_2	69438888	69438908	+	TCACTTATTTTGGGACGGAGG	21	3	302	28.48	-80.65	-26.71	0.009901	0.94	NO
chromosome_3	74144530	74144553	-	TCATATGAACTTGAATGAAGACAA	24	2	319	21.63	-119.3	-37.40	0.009901	1.73	NO
chromosome_10	6592890	6592913	-	TCATGTCGATGAAGATGCTGACGC	24	9	97	46.39	-26	-26.80	0.069307	0.58	NO
chromosome_3	23767296	23767316	-	TCATTTGAAGTCGTTAAGATG	21	10	315	22.54	-115.7	-36.73	0.009901	1.63	NO
chromosome_4	58847472	58847492	-	TCCAACACACATGGATTGAGG	21	3	158	39.24	-77	-48.73	0.009901	1.24	NO
chromosome_4	65994622	65994642	+		21	3	143	38.46	-73.3	-51.26	0.009901	1.33	NO
chromosome_2	55378945	55378965	-	TCCAATACATGTGGATTGAGG	21	8	154	40.26	-71.2	-46.23	0.009901	1.15	NO
chromosome_4	64685945	64685965	-	TCCATAGATGTACATTGTAGC	21	1	260	31.92	-121.4	-46.69	0.009901	1.46	NO
chromosome_3	62309922	62309942	+	TCCATTCCAAATTGTAAGATG	21	8	140	32.14	-63.3	-45.21	0.009901	1.41	NO
chromosome_4	62449226	62449246	-		21	8	137	31.39	-54.4	-39.71	0.009901	1.27	AAATGTCTTATAATTTGGAAT(1) AATGTCTTATAATTTGGAATG(1) TGTCTTATAATTTGGAATGGA(2) GTCTTATAATTTGGAATGGAG(9) TCTTATAATTTGGAATGGAGA/ TGTCTTATAATTTGGAATGG/ TCTTATAATTTGGAATGGAG
chromosome_1	70774822	70774842	+	TCCGTATCGGATTTAGAAGTC	21	10	307	24.76	-79	-25.73	0.009901	1.04	NO
chromosome_2	58246803	58246823	-	TCGAGTGGCACTAGGTGATCG	21	1	136	47.79	-44.3	-32.57	0.089109	0.68	NO
chromosome_1	66036510	66036530	-	TCGAGTTTGGACAAGATGTTT	21	1	198	30.30	-111.5	-56.31	0.009901	1.86	NO
chromosome_10	8672651	8672674	+	TCGCTCGACTCGCTCGTTAATGGC	24	10	102	61.76	-44.3	-43.43	0.039604	0.70	NO
chromosome_3	66417177	66417197	-	TCGTGGCCCCGTCAATGGCGA	21	3	143	60.84	-66.1	-46.22	0.039604	0.76	NO
chromosome_5	43144511	43144531	-	TCGTTTTGGCTTTTCTAGATA	21	14	196	29.08	-49	-25.00	0.009901	0.86	NO
chromosome_6	53871641	53871661	+		21	14	152	32.24	-68.3	-44.93	0.009901	1.39	NO
chromosome_7	37054194	37054214	+		21	14	137	29.93	-44.8	-32.70	0.009901	1.09	NO
chromosome_5	61109114	61109137	-	TCTAATATGGTACTGTGATGGCAT	24	1	129	34.11	-33.72	-26.14	0.059406	0.77	NO
chromosome_9	8084439	8084459	+	TCTAGATACATTACTTTTGCT	21	5	187	30.48	-62.7	-33.53	0.009901	1.10	NO
chromosome_10	59332361	59332381	-	TCTCATGTTTTGTATCAGGAA	21	5	133	38.35	-37.61	-28.28	0.009901	0.74	NO
chromosome_7	9304258	9304280	+	TCTGTCTCGGATCGGAGTAGAGC	23	2	202	50.50	-159.2	-78.81	0.009901	1.56	NO
chromosome_1	3629354	3629374	+	TCTTACAATTTGGAATGGAGG	21	13	164	32.32	-63.41	-38.66	0.009901	1.20	NO
chromosome_9	48704955	48704975	+		21	13	161	30.43	-61.7	-38.32	0.009901	1.26	NO
chromosome_7	2618554	2618574	-	TCTTACTACTTGATGTTGTGC	21	1	92	40.22	-29.8	-32.39	0.009901	0.81	NO
chromosome_1	50211839	50211859	+	TCTTATAATTTGGAATGGAAG	21	9	113	28.32	-34.1	-30.18	0.009901	1.07	NO
chromosome_3	10697253	10697273	+	TCTTATAATTTGGAGTGGAGG	21	2	167	33.53	-57.2	-34.25	0.009901	1.02	NO
chromosome_5	59689502	59689522	-	TCTTATAATTTGGGATAGAGG	21	14	147	29.25	-48.2	-32.79	0.009901	1.12	NO
chromosome_9	11704899	11704919	-	TCTTATAATTTTGAATGGAGG	21	6	167	33.53	-58.5	-35.03	0.009901	1.04	NO
chromosome_9	54414289	54414309	+		21	6	155	28.39	-49.73	-32.08	0.009901	1.13	NO
chromosome_10	4164505	4164525	-	TCTTTGGATAATGCATGTGAT	21	1	126	33.33	-53.7	-42.62	0.009901	1.28	NO
chromosome_2	5554762	5554781	-	TGAAGCAATTCGTCGAACAG	20	5	163	66.26	-78.5	-48.16	0.029703	0.73	NO
chromosome_4	2366434	2366454	-	TGACTTTTCTAGATACATAGC	21	7	141	26.24	-44.4	-31.49	0.009901	1.20	NO
chromosome_8	39449942	39449962	-		21	7	143	30.07	-71.6	-50.07	0.009901	1.67	NO
chromosome_9	54657925	54657945	-		21	7	156	37.18	-82.5	-52.88	0.009901	1.42	NO
chromosome_9	10307012	10307032	+	TGAGAAAGATTGGCAACTAAT	21	1	234	31.20	-90.8	-38.80	0.009901	1.24	NO
chromosome_2	11159638	11159658	+	TGAGAAAGTTTTGAGCAAGTT	21	7	208	34.62	-93	-44.71	0.009901	1.29	NO
chromosome_2	15195150	15195170	+		21	7	206	34.47	-89.1	-43.25	0.009901	1.25	NO
chromosome_5	46318616	46318636	+		21	7	206	35.92	-99.4	-48.25	0.009901	1.34	NO
chromosome_2	46748944	46748964	-		21	7	207	36.23	-105	-50.72	0.009901	1.40	NO
chromosome_3	47574787	47574807	+		21	7	207	36.71	-107.9	-52.13	0.009901	1.42	NO
chromosome_7	14862490	14862510	-	TGAGATTCAAGAATTTGTGAC	21	1	254	32.68	-86.15	-33.92	0.009901	1.04	NO
chromosome_8	1401881	1401901	+	TGATGGATGAAATGTGGATGA	21	1	210	46.67	-100.5	-47.86	0.009901	1.03	NO
chromosome_4	53190294	53190316	+	TGATTTGTTGTGAGAGAAAAACT	23	3	125	42.40	-34.3	-27.44	0.029703	0.65	NO
chromosome_1	25941423	25941446	+	TGATTTTTGGACTTCGTTTGGATT	24	6	316	33.54	-176.3	-55.79	0.009901	1.66	NO
chromosome_6	31454154	31454177	+		24	6	308	32.79	-167.3	-54.32	0.009901	1.66	NO
chromosome_3	52718530	52718553	+	TGCACCGGACGCTGCACCGGACGC	24	11	94	59.57	-49.4	-52.55	0.009901	0.88	NO
chromosome_5	10828563	10828586	+		24	11	112	67.86	-79.8	-71.25	0.009901	1.05	NO
chromosome_3	12203069	12203090	-	TGCAGATGAGGAGACACAAGTT	22	1	156	48.08	-50.12	-32.13	0.029703	0.67	NO
chromosome_4	60199965	60199988	-	TGCATTTTCAAAGTTTGTGGACCT	24	2	229	43.23	-147	-64.19	0.009901	1.48	NO
chromosome_6	31709867	31709890	+		24	2	237	43.88	-158.1	-66.71	0.009901	1.52	NO
chromosome_4	6465369	6465389	-	TGCTAATGGATCCAAACAGGC	21	8	134	38.06	-57.7	-43.06	0.009901	1.13	NO
chromosome_2	75568572	75568592	-		21	8	93	37.63	-23.6	-25.38	0.049505	0.67	NO
chromosome_2	42228995	42229015	+	TGGAACTAGTTGGGATAAGAG	21	5	78	38.46	-20.8	-26.67	0.049505	0.69	NO
chromosome_2	21888230	21888250	+	TGGACTAATTAGACTTAATAG	21	3	84	26.19	-27.6	-32.86	0.009901	1.25	NO
chromosome_6	31454161	31454184	+	TGGACTTCGTTTGGATTTTATATA	24	5	296	33.78	-165.1	-55.78	0.009901	1.65	NO
chromosome_10	11921159	11921178	-	TGGAGCAATTCGTCGAACAG	20	2	82	68.29	-43.2	-52.68	0.039604	0.77	NO
chromosome_2	206469	206492	-	TGGATGTACCAAAAAAGTCAAAGC	24	10	175	36.00	-112.2	-64.11	0.009901	1.78	GTCGCTTTGACTTTTTTGGTACAT(1) TTTGACTTTTTTGGTACATCGATT(1)
chromosome_2	8476732	8476752	+	TGGATGTAGTCGAATTCACAT	21	8	160	39.37	-63.3	-39.56	0.009901	1.00	NO
chromosome_9	885649	885669	+		21	8	179	35.19	-92.9	-51.90	0.009901	1.47	NO
chromosome_3	70130079	70130102	+	TGGATTGCGACTTCACAGTGTGGC	24	1	146	54.79	-52.44	-35.92	0.069307	0.66	NO
chromosome_6	57510201	57510221	+	TGGATTGGGGTGGATTTGTGT	21	2	155	34.19	-58.42	-37.69	0.009901	1.10	NO
chromosome_6	39791251	39791271	+	TGGGCGGTCACCTTGGCTAGC	21	2	172	56.98	-96.7	-56.22	0.009901	0.99	TAGCCAAGGATGACTTGCCTA(16) AGCCAAGGATGACTTGCCTAC(1)
chromosome_6	39830473	39830493	+		21	2	205	53.66	-104.2	-50.83	0.009901	0.95	TAGCCAAGGATGACTTGCCTA(16) AGCCAAGGATGACTTGCCTAC(1)
chromosome_3	11828235	11828255	-	TGGGCTAATTATGATTAATAG	21	1	182	34.07	-113.4	-62.31	0.009901	1.83	NO
chromosome_4	16808821	16808841	-	TGGGTTTTGGATAATTAATGA	21	16	155	42.58	-44.9	-28.97	0.049505	0.68	NO
chromosome_6	51286848	51286868	+	TGGTCGTTGGGAGGATTGGTT	21	1	141	50.35	-49	-34.75	0.039604	0.69	NO
chromosome_10	58121025	58121046	+	TGGTTTGACGAGTTTGATTGGC	22	2	98	41.84	-26.5	-27.04	0.069307	0.65	NO
chromosome_9	33217524	33217545	+	TGGTTTGGGTACTGGTGGGTGT	22	3	97	48.45	-30.6	-31.55	0.019802	0.65	NO
chromosome_7	5837176	5837196	+	TGTACTCACATGCAAAAGTTG	21	4	193	30.05	-88.2	-45.70	0.009901	1.52	NO
chromosome_5	44943023	44943046	+	TGTAGCATTTTGTTTGTATTTGGT	24	3	92	26.09	-25.8	-28.04	0.009901	1.08	NO
chromosome_10	3621226	3621246	-	TGTAGTCGGATTCATATCAAT	21	13	152	35.53	-62.2	-40.92	0.009901	1.15	NO
chromosome_1	16851806	16851826	-		21	13	166	39.16	-72.3	-43.55	0.009901	1.11	NO
chromosome_10	54400916	54400936	+		21	13	165	41.21	-86.1	-52.18	0.009901	1.27	NO
chromosome_8	51252571	51252591	+	TGTATTTATTTTAGGATGGAG	21	1	181	29.83	-46	-25.41	0.009901	0.85	NO
chromosome_1	56842225	56842245	+	TGTGGATTGAGATGAATACAT	21	7	145	36.55	-71.5	-49.31	0.009901	1.35	NO
chromosome_4	19148651	19148674	+	TGTTGAGGCTGGAGCGAAACTCGG	24	14	138	49.28	-49.9	-36.16	0.009901	0.73	CAAGTTTGGTTTTGGTAATTAATG(1) AGTTTGGTTTTGGTAATTAATGAC(1) GTTTGGTTTTGGTAATTAATGACA(1)
chromosome_7	52666556	52666579	-	TGTTTAATCATGGACTAATTAGGC	24	9	293	29.35	-109.2	-37.27	0.009901	1.27	NO
chromosome_5	22177988	22178008	-	TTAAGATGCTTAAAAAATAAT	21	3	298	21.81	-148.31	-49.77	0.009901	2.28	NO
chromosome_6	59843845	59843865	+		21	3	239	23.01	-102.3	-42.80	0.009901	1.86	NO
chromosome_1	64134192	64134212	+	TTAATAAATTTGTCTCGCGGT	21	10	134	28.36	-36.6	-27.31	0.009901	0.96	NO
chromosome_5	53177423	53177443	-	TTAATCATGGACTAATTAGGC	21	16	164	25.00	-42.02	-25.62	0.009901	1.02	NO
chromosome_5	61887788	61887807	-	TTACGAACTGGGACTAAAGG	20	2	153	60.13	-96.2	-62.88	0.009901	1.05	NO
chromosome_9	47438238	47438261	-	TTAGCGTCAAGAGACGAACACACT	24	4	171	46.20	-67	-39.18	0.009901	0.85	NO
chromosome_9	47439011	47439034	-		24	4	173	41.04	-66.1	-38.21	0.009901	0.93	NO
chromosome_9	47440509	47440532	-		24	4	171	45.61	-75.2	-43.98	0.009901	0.96	AAGTGTGTTCCTCTATTTGACGCT(1) AGTGTGTTCCTCTATTTGACGCTA(1)
chromosome_9	47442781	47442804	-		24	4	199	45.23	-84.5	-42.46	0.009901	0.94	AAGTGTGTTCCTCTATTTGACGCT(1)
chromosome_3	7408399	7408418	-	TTATAAGACGCTTTGGCATT	20	1	123	26.83	-31.4	-25.53	0.009901	0.95	NO
chromosome_1	139478	139498	-	TTATAAGGCCCGCCTCGGTTA	21	15	108	45.37	-66.9	-61.94	0.009901	1.37	NO
chromosome_10	4056598	4056618	+		21	15	90	46.67	-57.5	-63.89	0.009901	1.37	NO
chromosome_3	9230344	9230364	+		21	15	128	47.65	-33.48	-26.16	0.069307	0.55	NO
chromosome_4	13965890	13965910	-		21	15	93	46.24	-64.3	-69.14	0.009901	1.50	NO
chromosome_2	19201842	19201862	-		21	15	115	46.96	-79.1	-68.78	0.009901	1.46	NO
chromosome_10	24244061	24244081	-		21	15	189	43.92	-74.8	-39.58	0.009901	0.90	NO
chromosome_4	49850646	49850666	-		21	15	108	50.00	-50.5	-46.76	0.009901	0.94	NO
chromosome_8	52842196	52842216	-		21	15	96	43.75	-34.9	-36.35	0.009901	0.83	NO
chromosome_5	53808390	53808410	-		21	15	92	43.48	-40.8	-44.35	0.009901	1.02	NO
chromosome_1	56308267	56308287	-		21	15	117	53.85	-63.14	-53.97	0.009901	1.00	NO
chromosome_4	55746630	55746650	+	TTATAGTTTGGAACAGAGGGA	21	5	168	27.38	-65.6	-39.05	0.009901	1.43	NO
chromosome_2	75972071	75972091	-	TTATATCAAAATTGTAGCCCT	21	15	265	23.02	-103.21	-38.95	0.009901	1.69	NO
chromosome_9	5404153	5404173	+	TTATCGCATGTAGAGGCTATG	21	11	251	34.66	-91.39	-36.41	0.009901	1.05	NO
chromosome_7	7116839	7116859	-		21	11	254	35.83	-145.8	-57.40	0.009901	1.60	NO
chromosome_6	32232964	32232984	+		21	11	255	34.90	-91.3	-35.80	0.009901	1.03	NO
chromosome_6	37913992	37914012	-		21	11	249	36.14	-140.9	-56.59	0.009901	1.57	NO
chromosome_6	43974946	43974966	+		21	11	254	34.25	-145.8	-57.40	0.009901	1.68	NO
chromosome_9	5404153	5404173	+		21	11	251	34.66	-91.39	-36.41	0.009901	1.05	NO
chromosome_2	57631858	57631880	+	TTATCTTAACGAGCCAGAAAGCC	23	5	84	51.19	-32.9	-39.17	0.009901	0.77	NO
chromosome_1	2752866	2752886	-	TTCAAAGTTCGTGGACCTAAG	21	2	250	44.00	-132.9	-53.16	0.009901	1.21	NO
chromosome_1	50422291	50422314	+	TTCATAGTTTGGGGGTAAAGTAGA	24	3	127	36.22	-51.4	-40.47	0.009901	1.12	NO
chromosome_4	9469447	9469467	+	TTCATATTAGTTGTCACTCTT	21	1	147	38.78	-90	-61.22	0.009901	1.58	NO
chromosome_3	58664752	58664772	-	TTCGTTTCGCTGAAATTTGGC	21	4	130	37.69	-34.4	-26.46	0.059406	0.70	NO
chromosome_1	59593440	59593460	-	TTGAACGGTTTTGATAGTTGA	21	3	219	38.36	-76.61	-34.98	0.009901	0.91	NO
chromosome_3	65279237	65279257	-		21	3	216	37.50	-82.7	-38.29	0.009901	1.02	NO
chromosome_3	6391496	6391516	-	TTGACCGAATTTATAGAAAAG	21	2	205	29.27	-65.8	-32.10	0.009901	1.10	NO
chromosome_7	5948576	5948599	+	TTGATACATTGTGTCTGTTTGCAG	24	9	106	33.02	-27.2	-25.66	0.009901	0.78	NO
chromosome_5	14240908	14240931	+		24	9	106	33.02	-27.2	-25.66	0.009901	0.78	NO
chromosome_10	23866692	23866715	-		24	9	106	33.02	-27.2	-25.66	0.009901	0.78	NO
chromosome_8	48626098	48626121	+		24	9	106	32.08	-27.6	-26.04	0.009901	0.81	NO
chromosome_7	64032120	64032143	+		24	9	106	33.02	-27.2	-25.66	0.019802	0.78	NO
chromosome_4	56835235	56835255	-	TTGATATGCTTTGACTCTCCA	21	9	231	19.91	-62.4	-27.01	0.009901	1.36	NO
chromosome_4	4772086	4772106	-	TTGATGTGACGGGGAATCTTT	21	4	162	33.95	-63.1	-38.95	0.009901	1.15	NO
chromosome_4	62659302	62659322	-	TTGATTTATTTTGGGATGGAG	21	5	173	30.64	-64.7	-37.40	0.009901	1.22	NO
chromosome_1	71695105	71695125	+		21	5	111	30.63	-35.8	-32.25	0.009901	1.05	NO
chromosome_2	576585	576605	-	TTGGCTTTTCTAGATATGTAG	21	5	179	27.93	-57.7	-32.23	0.009901	1.15	NO
chromosome_8	2844508	2844528	-		21	5	114	28.07	-43.8	-38.42	0.009901	1.37	NO
chromosome_3	56778565	56778585	-		21	5	132	31.82	-50.6	-38.33	0.009901	1.20	NO
chromosome_10	56984539	56984559	-		21	5	151	33.11	-80	-52.98	0.009901	1.60	NO
chromosome_10	5361163	5361183	-	TTGGTCAAACTTAAGATAGTT	21	9	228	29.39	-78.77	-34.55	0.009901	1.18	NO
chromosome_10	41792544	41792564	-		21	9	187	28.88	-75.9	-40.59	0.009901	1.41	NO
chromosome_7	49320095	49320118	+	TTGTACTAGACTTGTGTAGGTGGC	24	10	150	34.67	-39	-26.00	0.049505	0.75	NO
chromosome_7	8577200	8577223	+	TTGTGAGAGAAAAATACTGTTGGC	24	10	150	32.67	-61.21	-40.81	0.009901	1.25	AACGAACAGTATTTTTCTCTTACA(1) ACGAACAGTATTTTTCTCTTACAA(1)
chromosome_2	58425918	58425938	-	TTTACTGTAGCAAATTTGACC	21	5	218	29.82	-71.8	-32.94	0.009901	1.10	NO
chromosome_1	11108704	11108724	+		21	5	230	27.39	-86.6	-37.65	0.009901	1.37	NO
chromosome_10	53444701	53444721	+	TTTAGGGACTGGGATGATACA	21	2	273	37.36	-145.6	-53.33	0.009901	1.43	NO
chromosome_2	903708	903728	+	TTTCAGAACTGTTGAAGCATT	21	1	154	35.06	-58.4	-37.92	0.009901	1.08	NO
chromosome_3	47309559	47309579	+	TTTCGTGATTTTTGGACTTCG	21	6	315	31.75	-174	-55.24	0.009901	1.74	NO
chromosome_9	54172005	54172025	+	TTTCTAGATTCATAGATTTTG	21	3	89	24.72	-26.4	-29.66	0.009901	1.20	NO
chromosome_4	8824289	8824309	-	TTTGACACCAAGTTTGACCAC	21	13	223	23.32	-57.73	-25.89	0.009901	1.11	NO
chromosome_4	8631662	8631682	+	TTTGAGAAAGTTTCGAGCAAA	21	3	204	39.22	-108.3	-53.09	0.009901	1.35	NO
chromosome_8	41749755	41749775	+		21	3	203	38.92	-66.11	-32.57	0.009901	0.84	NO
chromosome_1	31750580	31750600	-	TTTGGATGCACTAGGGCTAAT	21	1	121	43.80	-44.22	-36.55	0.009901	0.83	NO
chromosome_2	8588720	8588740	-	TTTGTTGGATGAAGAAATGAC	21	7	203	27.09	-107.3	-52.86	0.009901	1.95	NO
chromosome_2	10097541	10097561	+		21	7	203	27.09	-109	-53.69	0.009901	1.98	NO
chromosome_4	13025587	13025607	-		21	7	203	27.09	-107.1	-52.76	0.009901	1.95	NO
chromosome_9	16726320	16726340	-		21	7	203	27.09	-107.3	-52.86	0.009901	1.95	NO
chromosome_3	39120823	39120843	+		21	7	203	28.57	-122.7	-60.44	0.009901	2.12	NO
chromosome_7	9972598	9972621	+	TTTTATCATAGCCTCTACATACGA	24	3	248	36.69	-85	-34.27	0.009901	0.93	NO
chromosome_10	88561	88581	-	TTTTCCTTGCAAATATTTGGG	21	6	75	34.67	-22.2	-29.60	0.019802	0.85	NO
chromosome_3	5224459	5224482	+	TTTTGACTTTTCTAGATACATTGC	24	6	133	28.57	-48.8	-36.69	0.009901	1.28	NO
chromosome_9	1771614	1771637	-		24	6	155	28.39	-58.9	-38.00	0.009901	1.34	NO
chromosome_10	53286853	53286876	+	TTTTGGCTGAATCTTTGAAAAATC	24	10	244	25.00	-76.5	-31.35	0.009901	1.25	NO
chromosome_3	71212904	71212924	+	TTTTGGCTTTTCTAGATGCAT	21	13	151	31.13	-85.5	-56.62	0.009901	1.82	NO
chromosome_7	60449750	60449770	-		21	13	157	35.67	-61.01	-38.86	0.009901	1.09	NO
chromosome_3	9831478	9831498	-	TTTTGGTGAATTTAGACGACT	21	15	315	25.71	-127.1	-40.35	0.009901	1.57	NO
chromosome_4	67714220	67714239	+	TTTTTGAACAAGACGAGTGG	20	3	207	25.12	-62.5	-30.19	0.009901	1.20	NO
chromosome_7	60631530	60631550	-	TTTTTGAATAAGACGAGCGGT	21	14	194	23.71	-59.6	-30.72	0.009901	1.30	NO
chromosome_4	1635032	1635052	+	TTTTTGGTACATTGAATTTGC	21	2	190	32.11	-79	-41.58	0.009901	1.30	AATTCGATGTACCAAAAAAGT(1)

## Sheet: Additional file 3
Additional file 3: Correspondant name of high confidence new microRNAs. List of name used in this paper and the new name of microRNAs after deposit in miRBase.
	ID on this paper	ID on miRBase database
	sof-miR-Seq07	sof-MIR5568a
	sof-miR-Seq143	sof-MIR5564a
	sof-miR-Seq15-1	sof-MIR6217a
	sof-miR-Seq15-2	sof-MIR6217b
	sof-miR-Seq151	sof-MIR6218
	sof-miR-Seq155	sof-MIR5565
	sof-miR-Seq171	sof-MIR5568b
	sof-miR-Seq183	sof-MIR5568c
	sof-miR-Seq253	sof-MIR6219
	sof-miR-Seq313	sof-MIR6220
	sof-miR-Seq345	sof-MIR437
	sof-miR-Seq375	sof-MIR6221
	sof-miR-Seq376	sof-MIR6222
	sof-miR-Seq393	sof-MIR6223
	sof-miR-Seq394-1	sof-MIR6224a
	sof-miR-Seq394-2	sof-MIR6224b
	sof-miR-Seq394-3	sof-MIR6224c
	sof-miR-Seq409	sof-MIR6225
	sof-miR-Seq42	sof-MIR5568d
	sof-miR-Seq468	sof-MIR6226
	sof-miR-Seq488	sof-MIR160
	sof-miR-Seq501	sof-MIR2118
	sof-miR-Seq504	sof-MIR5564b
	sof-miR-Seq509	sof-MIR6227
	sof-miR-Seq511-1	sof-MIR169a
	sof-miR-Seq511-2	sof-MIR169b
	sof-miR-Seq513	sof-MIR398
	sof-miR-Seq536-1	sof-MIR399a
	sof-miR-Seq536-2	sof-MIR399b
	sof-miR-Seq538	sof-MIR6228
	sof-miR-Seq565	sof-MIR6229
	sof-miR-Seq568	sof-MIR6230
	sof-miR-Seq587	sof-MIR6223
	sof-miR-Seq594	sof-MIR5568e
	sof-miR-Seq598	sof-MIR6231
	sof-miR-Seq610	sof-MIR5568f
	sof-miR-Seq648	sof-MIR6232a
	sof-miR-Seq656-1	sof-MIR169a
	sof-miR-Seq656-2	sof-MIR169b
	sof-miR-Seq670	sof-MIR6233
	sof-miR-Seq678-1	sof-MIR6234a
	sof-miR-Seq678-2	sof-MIR6234b
	sof-miR-Seq700	sof-MIR6235
	sof-miR-Seq720	sof-MIR6232b

## Sheet: Additional file 4
	Additional file 4: Predicted precursor structure of high confidence novel miRNAs (class I) identified. The sugarcane mature miRNA (red), miRNA* (pink) were illustrated in pre-miRNA with chromosome and locus information based in sorghum genome. All novel miRNAs sequence were denominated sof-miR-Seq following the number, varying 01 to 720.

## Sheet: Additional file 5
Additional file 5: Confirmation of new miRNA expression. Validation of eight new miRNAs chosen from our libraries by stem-loop RT-PCR. All primers used were listed in the table.
Primers
Novel miRNA	RT	FWD
sof-miR-Seq42	5`GTCGTATCCAGTGCAGGGTCCGAGGTATTCGCACTGGATACGACCTTTTC3`	5`GCGGCGAAAGTTGTGTATCTA3`
sof-miR-Seq143	5`GTCGTATCCAGTGCAGGGTCCGAGGTATTCGCACTGGATACGACGCTGCA3`	5`GCGGCGAATTCGTCGAACAGC3`
sof-miR-Seq488	5`GTCGTATCCAGTGCAGGGTCCGAGGTATTCGCACTGGATACGACCATGCT3`	5`GCGGCGGCGTGCAAGGAGCCA3`
sof-miR-Seq504	5`GTCGTATCCAGTGCAGGGTCCGAGGTATTCGCACTGGATACGACGCTGTT3`	5`GCGGCGGGGAGCAATTCGTCG3`
sof-miR-Seq511	5`GTCGTATCCAGTGCAGGGTCCGAGGTATTCGCACTGGATACGACGCTAGC3`	5`GCGGCGGGGCGGTCACCTTG3`
sof-miR-Seq513	5`GTCGTATCCAGTGCAGGGTCCGAGGTATTCGCACTGGATACGACATGTGTT3`	5`GCGGCGGGGGGCGGACTGGG3`
sof-miR-Seq513*	5`GTCGTATCCAGTGCAGGGTCCGAGGTATTCGCACTGGATACGACCGGGGG3`	5`GCGGCGTGTGTTCTCAGGTCG3`
sof-miR-Seq656	5`GTCGTATCCAGTGCAGGGTCCGAGGTATTCGCACTGGATACGACGCTAGC3`	5`GCGGCGTGGGCGGTCACCTTG3`

## Sheet: Additional file 6
Additional file 6: Electronic Northern of all new miRNAs candidates in each library. The mature new miRNA reads were normalized to transcripts per million.
ID	Sequences	Biotic stress		Drought stress				Salt stress
		CT	AA	T 0h	T 24h	S 0h	S 24h	0h	1h	6h	24h
sof-miR-Seq01	AAAAACAAGAGGTCAAAGTTGTGT	-	-	3.09	3.00	-	3.31	-	-	0.93	0.80
sof-miR-Seq02	AAAAAGAATGCAATTCTAGGC	9.34	-	-	-	-	-	-	-	-	-
sof-miR-Seq03	AAAACACTCGGCAAAGACCTT	11.83	-	-	-	-	-	-	-	-	-
sof-miR-Seq04	AAAACGACTTATAATTTGAAACGG	-	19.41	-	-	-	-	-	-	-	-
sof-miR-Seq05	AAAACGACTTATAATTTGGAACGG	15.57	20.04	-	-	-	-	-	-	-	-
sof-miR-Seq06	AAAACGGATGGTCAAACAAGATGT	-	-	-	4.19	-	4.63	-	-	-	-
sof-miR-Seq07	AAAACGTCTTATAATTTGGAG	18.06	23.17	-	-	-	-	-	-	-	-
sof-miR-Seq08	AAAACGTGACACTGTGCTAGAATT	-	-	-	-	-	-	-	1.89	-	-
sof-miR-Seq09	AAAACGTTTTATAATTTGGAA	-	-	-	-	-	-	1.78	-	0.77	1.28
sof-miR-Seq10	AAAACTAGAAAGTCGTAGATC	-	8.77	-	-	-	-	-	-	-	-
sof-miR-Seq11	AAAACTATGAATCTAGAAAAG	11.21	-	-	-	-	-	-	-	-	-
sof-miR-Seq12	AAAATATCTTGTCCAAACTTG	4.36	-	-	-	-	-	-	-	-	-
sof-miR-Seq13	AAAATGACTTATAATTTAGAACGG	-	5.01	-	-	-	-	-	-	-	-
sof-miR-Seq14	AAAATGGATGTACCAAAAAAG	-	5.64	-	-	-	-	-	-	-	-
sof-miR-Seq15	AAAATTATCGTAAATAGAGGTGGC	-	8.77	2.78	6.89	4.02	7.60	-	-	-	-
sof-miR-Seq16	AAAATTTTTGAATAAGACAAACGG	-	5.01	-	-	-	-	-	-	-	-
sof-miR-Seq17	AAACACGATGTCTGAAAGTAAAAA	-	-	-	-	-	-	-	-	-	0.80
sof-miR-Seq18	AAACACTCGGCAAAGACCTTC	99.64	4.38	-	-	-	-	-	-	-	-
sof-miR-Seq19	AAACGTCTTATAATTTGAAATGGA	-	4.38	-	-	-	-	6.97	3.24	5.26	6.89
sof-miR-Seq20	AAACGTCTTATAATTTGGGATAGA	-	-	-	-	-	-	1.78	-	-	-
sof-miR-Seq21	AAACTAGAAAGTTGTAGATCTCGT	-	-	2.78	3.89	2.87	4.96	-	-	-	-
sof-miR-Seq22	AAAGACGCACTTCTCGGGATTG	-	-	-	-	-	-	0.89	-	-	-
sof-miR-Seq23	AAAGATGATAAGAGTTTCATGGGA	-	-	-	-	-	1.65	-	-	-	-
sof-miR-Seq24	AAAGATGATAAGAGTTTTATGGGA	-	-	-	-	-	-	-	-	0.93	-
sof-miR-Seq26	AAAGCGACTTATAATTTAGAACAG	-	9.39	-	-	-	-	-	-	-	-
sof-miR-Seq27	AAAGCGACTTATAATTTAGAACGG	41.72	84.55	-	-	-	-	-	-	-	-
sof-miR-Seq28	AAAGCGACTTATAATTTAGAATGG	4.98	-	-	-	-	-	-	-	-	-
sof-miR-Seq29	AAAGCGACTTATAATTTGAAACAG	-	-	-	-	-	-	-	1.35	0.93	-
sof-miR-Seq30	AAAGCGACTTATAATTTGAAACGG	22.42	53.86	-	-	-	-	-	-	-	-
sof-miR-Seq34	AAAGTGACTTATAATTTGAAACGG	11.83	33.19	-	-	-	-	-	-	-	-
sof-miR-Seq35	AAAGTGCCAACTATTTTGGGA	-	-	-	-	-	-	-	1.62	-	-
sof-miR-Seq36	AAAGTTATGAATCTAGAAAAG	12.45	-	-	-	-	-	-	-	-	-
sof-miR-Seq37	AAAGTTATGTATCTAGAAAAG	4.98	-	-	-	-	-	-	-	-	-
sof-miR-Seq38	AAAGTTGTAGATCGCGTCGAG	-	-	-	2.70	-	-	1.48	-	-	-
sof-miR-Seq39	AAAGTTGTAGATCTCGTCGAGA	-	-	-	-	-	7.60	-	-	-	-
sof-miR-Seq40	AAAGTTGTGCATCTAGAAAAGC	4.36	3.13	-	-	-	-	-	-	-	-
sof-miR-Seq41	AAAGTTGTGTATCTAGAAAAA	-	-	-	2.10	-	-	3.56	-	3.72	2.88
sof-miR-Seq42	AAAGTTGTGTATCTAGAAAAG	67.25	37.58	-	-	-	-	2.08	-	-	-
sof-miR-Seq43	AAAGTTGTGTATTTAGAAAAG	-	3.13	-	-	-	-	-	-	-	-
sof-miR-Seq44	AAATAAGTTATTCTGTAGCCACCT	-	-	-	-	-	-	-	2.43	-	-
sof-miR-Seq45	AAATACTGTTCGCTGATTTATTGT	-	-	-	-	-	-	0.89	-	1.08	-
sof-miR-Seq46	AAATACTGTTGGCTGATTTATTGT	-	-	1.55	-	-	-	-	-	-	-
sof-miR-Seq47	AAATAGATGTACCAAAAAAGT	-	-	2.16	3.30	2.30	3.64	-	-	-	-
sof-miR-Seq48	AAATATGGATGTGTTGGAAACTGG	-	30.69	-	-	-	-	-	-	-	-
sof-miR-Seq49	AAATATTGTTGGCTGATTTATTGT	-	-	-	-	-	-	1.19	-	1.08	1.12
sof-miR-Seq50	AAATGCATGTTAGTGGATGATGTG	-	-	1.85	4.79	1.72	-	-	-	-	-
sof-miR-Seq51	AAATGGATGAATCAAAAAAGT	-	-	1.85	6.29	2.30	-	-	-	-	-
sof-miR-Seq52	AAATGGATGTACCAAAAAAGT	8.10	-	4.64	6.89	4.02	2.31	-	-	0.77	-
sof-miR-Seq53	AAATGTCTTATAATTTAGAATGGA	-	-	-	-	-	-	-	-	-	0.96
sof-miR-Seq54	AAATTATAATACGTTTTGGCT	-	-	-	-	-	-	-	-	-	0.80
sof-miR-Seq55	AAATTGAAGCTTTCAGGGACAGAG	-	-	1.85	-	-	-	-	-	-	-
sof-miR-Seq56	AAATTTCGTCTCGGACGGGAGCGG	8.10	-	-	-	-	-	-	-	-	-
sof-miR-Seq57	AAATTTGAGAAAGTTTCGAGCAAG	-	6.89	-	-	-	-	-	-	-	-
sof-miR-Seq59	AAATTTGTCAAACTGTTGGAGATG	9.34	16.28	-	-	-	-	-	-	-	-
sof-miR-Seq60	AAATTTTGAATAAGATGAACGGTC	3.11	-	-	-	-	-	-	-	-	-
sof-miR-Seq61	AAATTTTTACTATAGTTCAAGC	4.36	-	-	-	-	-	-	-	-	-
sof-miR-Seq62	AAATTTTTGAATAAGACAAACGGT	8.72	5.64	-	-	-	-	-	-	-	-
sof-miR-Seq63	AAATTTTTGAATAAGATGAGTGGT	4.36	-	-	-	-	-	-	-	-	-
sof-miR-Seq64	AACACACGTGGATTGAGATGAATA	6.23	3.13	-	-	-	-	-	-	-	-
sof-miR-Seq65	AACACATGTGGATTAAAGTAGATA	6.23	4.38	-	-	-	-	-	-	-	-
sof-miR-Seq66	AACACATGTGGATTGAAGTGA	-	-	3.09	3.59	-	-	-	-	-	-
sof-miR-Seq67	AACACTCGGCAAAGACCTTCT	8.10	-	-	-	-	-	-	-	-	-
sof-miR-Seq68	AACAGCGGGGAGGTGCTGTCGA	-	-	-	-	-	-	-	-	-	0.96
sof-miR-Seq69	AACATATATGGATTGAAGTGAATA	3.11	4.38	-	-	-	-	-	-	-	-
sof-miR-Seq70	AACATATGTGGATTGAAGTGGATA	3.74	-	-	-	-	-	-	-	-	-
sof-miR-Seq71	AACATATGTGGATTGAGATGAATA	6.85	4.38	-	-	-	-	-	-	-	-
sof-miR-Seq72	AACCGACTAGGACTCTTGCCTCCT	3.11	-	-	-	-	-	-	-	-	-
sof-miR-Seq73	AACGAAGAGAGATGATAAGAGTTT	-	-	-	1.50	-	-	-	-	-	-
sof-miR-Seq74	AACGGTCAAACACGATGTCTGAAA	-	5.64	-	-	-	-	-	-	-	-
sof-miR-Seq75	AACGTCGTCACCGGCAAGTGGA	-	3.76	-	-	-	-	-	-	-	-
sof-miR-Seq76	AACTACTTTGGAATGATGAAATGC	-	38.83	-	-	-	-	-	-	-	-
sof-miR-Seq77	AACTTGAGGGCGTAGTGGTCG	-	-	-	1.80	-	-	-	-	-	-
sof-miR-Seq78	AACTTGTTTGGGACTAAAAGGC	-	6.89	-	-	-	-	-	-	-	-
sof-miR-Seq80	AAGAATCTTGGAGAATCAAAGCAT	-	4.38	-	-	-	-	-	-	-	-
sof-miR-Seq81	AAGAATCTTGGAGAGACAAAGCAT	-	3.13	-	-	-	-	-	-	-	-
sof-miR-Seq82	AAGACGAACGGTCAAATAAGAAGT	3.11	-	-	-	-	-	-	-	-	-
sof-miR-Seq83	AAGACGGATGGTCAAACAAGATGT	-	-	8.66	12.58	18.97	18.51	-	-	-	-
sof-miR-Seq84	AAGACGGATGGTCAAATAAGATGT	-	-	-	2.70	2.01	2.31	-	-	-	-
sof-miR-Seq85	AAGACGTTTGATTTTTTTGACACC	3.74	5.64	-	-	-	-	-	-	-	-
sof-miR-Seq86	AAGACGTTTTGACTTTTCTAGATA	16.19	10.65	-	-	-	-	-	-	-	-
sof-miR-Seq87	AAGAGAGGGCCTAAGAGCAGTG	-	-	-	-	1.72	2.31	-	-	-	-
sof-miR-Seq88	AAGAGGTCAAAGTTGTGTTTTAGA	-	-	1.55	-	-	-	-	-	-	-
sof-miR-Seq89	AAGAGGTCAAAGTTGTGTTTTGAA	-	-	-	-	2.01	-	-	-	-	-
sof-miR-Seq90	AAGAGTTGGTGATTGTTCTTGGCC	-	18.79	-	-	-	-	-	-	-	-
sof-miR-Seq91	AAGAGTTTCATGGAAGTAGAGAGA	-	-	-	-	1.72	-	-	-	-	-
sof-miR-Seq92	AAGAGTTTTATAGGAGTAGAGAGA	-	-	-	-	-	1.65	-	-	-	-
sof-miR-Seq93	AAGAGTTTTATGGAAGTAGAGAGA	-	5.01	-	-	-	-	-	-	-	-
sof-miR-Seq94	AAGATGAACGGTTTTAAAAGTTGA	-	-	-	-	-	-	9.63	-	-	11.38
sof-miR-Seq95	AAGATGTTTTGACTCTCCAAGATT	3.74	-	-	-	-	-	-	-	-	-
sof-miR-Seq96	AAGATTCGCACTGAGATTCGTGCC	3.74	7.52	-	-	-	-	-	-	-	-
sof-miR-Seq97	AAGCATTAAACGATTTGTAGACAG	-	5.01	-	-	-	-	-	-	-	-
sof-miR-Seq98	AAGCCGGGGCCAGATCTCAGAAGC	3.74	11.90	-	-	-	-	-	-	-	-
sof-miR-Seq99	AAGCGACTTATAATTTAGAACAGA	-	9.39	-	-	-	-	-	-	-	-
sof-miR-Seq100	AAGCGACTTATAATTTGAAACAGA	-	10.02	-	-	-	-	-	-	-	-
sof-miR-Seq101	AAGCGACTTATAATTTGGAATGGA	-	19.41	-	-	-	-	-	-	-	-
sof-miR-Seq102	AAGCTATGAATCTAGAAATGC	9.96	-	-	-	-	-	-	-	-	-
sof-miR-Seq103	AAGCTCGACGCCGTGGATCATGGC	3.74	-	-	-	-	-	-	-	-	-
sof-miR-Seq104	AAGGACAAATTTTGAATGCTAGAA	-	4.38	-	-	-	-	-	-	-	-
sof-miR-Seq105	AAGGATGGACTAGTTCTAAGTGTC	-	3.13	1.55	-	-	-	-	-	-	-
sof-miR-Seq106	AAGGCATTCCAAGAATTTTGAAGA	-	6.26	-	-	-	-	-	-	-	-
sof-miR-Seq108	AAGGTACCCATAAGCTTATGGACT	-	-	-	-	-	-	4.74	2.43	6.19	5.93
sof-miR-Seq109	AAGTAATGTATCTAGAAAAGC	7.47	-	-	-	-	-	-	-	-	-
sof-miR-Seq111	AAGTACTGTTCGCTGATTTGTTAT	-	-	-	-	-	-	2.96	4.87	4.18	-
sof-miR-Seq113	AAGTACTGTTGGCTGATTTATTAT	-	-	-	-	-	-	0.89	-	-	-
sof-miR-Seq114	AAGTATCATTAGATTAGTTATAGA	10.59	5.01	-	-	-	-	-	-	-	-
sof-miR-Seq115	AAGTATGTTAGCAGATAGATT	4.98	8.77	-	1.50	-	1.65	1.33	-	1.08	-
sof-miR-Seq116	AAGTCGTTTAGGACATGATTACGC	-	16.91	-	-	-	-	-	-	-	-
sof-miR-Seq118	AAGTTATGAATCTAGAAAAGC	-	8.77	-	-	-	-	-	-	-	-
sof-miR-Seq119	AAGTTATGTACCTAGAAAAGC	41.72	19.41	-	-	-	-	-	-	-	-
sof-miR-Seq120	AAGTTATGTATCTAGAAAAGC	-	6.26	-	-	-	-	-	-	-	-
sof-miR-Seq121	AAGTTGTAGATCTCGTCGAGA	-	-	5.87	6.89	7.47	-	-	-	-	-
sof-miR-Seq122	AAGTTGTAGATCTTGTCGAGA	-	-	-	-	2.01	-	-	-	-	-
sof-miR-Seq123	AAGTTGTGTATCTAGAAAAGC	-	15.66	-	-	-	-	-	-	-	-
sof-miR-Seq124	AAGTTGTTCTGGCTTTTCTAGATA	-	3.76	-	-	-	-	-	-	-	-
sof-miR-Seq125	AAGTTTGACCAAATTTATAGG	-	3.13	-	-	-	-	-	-	-	-
sof-miR-Seq126	AAGTTTGACTAGATTTGTAGAAAA	15.57	38.20	-	-	-	-	-	-	-	0.80
sof-miR-Seq127	AAGTTTGACTTAGGATAAAGC	-	5.64	-	-	-	-	-	-	-	-
sof-miR-Seq128	AATAAGACGGATGGTCAAACAAGA	-	-	-	-	-	-	3.26	3.51	0.93	4.33
sof-miR-Seq129	AATAAGACGGATGGTCAAATAAGA	-	-	-	-	-	-	-	-	0.93	-
sof-miR-Seq130	AATACATATGGATTGAAGTGGATA	3.74	4.38	-	-	-	-	-	-	-	-
sof-miR-Seq131	AATACATATGGATTGAGGTGGATA	6.23	-	-	-	-	-	-	-	-	-
sof-miR-Seq132	AATAGAGAGGGAGGGCAGAGT	-	-	-	-	-	-	2.96	-	-	-
sof-miR-Seq133	AATAGCTATGAGATCTGAGGGAC	-	-	-	-	-	-	-	-	-	1.92
sof-miR-Seq134	AATATGATGTGACTTGAGTATGGC	4.98	3.13	-	-	-	-	-	-	-	-
sof-miR-Seq136	AATCCACGTGTGTTGGGGTGG	3.11	-	-	-	-	-	-	-	-	-
sof-miR-Seq137	AATCCATATGTGTTGAAGTGG	6.85	-	-	-	-	-	-	-	-	-
sof-miR-Seq138	AATCTACATGTGTTGGAGTGG	4.36	13.78	-	-	-	-	-	-	-	-
sof-miR-Seq139	AATCTTGGACTAATTAGGCTTAAT	-	-	-	2.70	-	-	-	-	-	-
sof-miR-Seq140	AATCTTGGAGAGTCAAAGGATCTC	-	-	11.44	18.57	14.94	15.54	-	-	-	-
sof-miR-Seq141	AATGAAGAGAGATGATAAAAGTTT	-	-	-	1.50	-	1.65	-	-	-	-
sof-miR-Seq142	AATTATAAGACGCTTTGGCAT	-	-	-	-	-	-	1.04	1.35	1.70	-
sof-miR-Seq143	AATTCGTCGAACAGCTGCAGC	295.17	1436.67	-	-	-	-	-	-	-	-
sof-miR-Seq144	AATTCTGTCTCGGATCAGAGTAGA	-	3.76	-	-	-	-	-	-	-	-
sof-miR-Seq145	AATTTCAAACTGAATTGTTGC	35.50	-	-	-	-	-	-	-	-	-
sof-miR-Seq146	AATTTCAGGCTGTGGTTAAAAAAA	-	-	-	-	-	-	0.74	-	-	-
sof-miR-Seq147	AATTTGGAGACCAAGGAGTGC	-	-	-	1.50	-	-	-	-	-	-
sof-miR-Seq148	AATTTGTTGTGAGAGAAAAATATT	-	-	1.55	-	-	-	-	-	-	-
sof-miR-Seq149	AATTTTGGTCAAAGTTAAGATGCT	-	-	1.55	3.00	-	-	-	-	-	-
sof-miR-Seq150	AATTTTTACTATAGTTCAAGC	-	3.13	-	-	-	-	-	-	-	-
sof-miR-Seq151	ACAAGTTTCGTGATTTTTGGA	23.04	12.53	-	-	-	-	-	-	1.24	1.12
sof-miR-Seq152	ACAATGTACATCTATAGATGC	8.10	-	-	-	-	-	-	-	-	-
sof-miR-Seq153	ACACATGGATTGAGATGAATACAT	-	3.76	-	-	-	-	-	-	-	-
sof-miR-Seq154	ACACATGTGGATTGAAGTGGA	32.38	87.68	-	2.10	1.72	3.97	6.23	2.97	5.57	5.45
sof-miR-Seq155	ACACATGTGGATTGAGATGAATAC	15.57	27.56	-	-	-	-	-	-	-	-
sof-miR-Seq156	ACATATGTGGATTGAAGTGGA	-	3.76	-	-	-	-	-	-	-	-
sof-miR-Seq157	ACCATTGAACCATTGAACCGACGG	-	7.52	-	-	-	-	-	-	-	-
sof-miR-Seq158	ACCCGATGGGTATAGGATTTTGCC	-	-	1.55	-	1.72	1.98	-	-	-	-
sof-miR-Seq159	ACCCGATGGGTATAGGATTTTGTC	-	-	-	1.50	1.44	-	-	-	-	-
sof-miR-Seq160	ACCCGCATGGGTAAGGGTATGGGA	-	-	-	-	-	-	1.04	-	-	-
sof-miR-Seq161	ACCCGTCGGATACTCGGGTTTCGG	-	3.13	-	-	-	-	-	-	-	-
sof-miR-Seq163	ACCTAGAAAAGCCAGAACGAC	-	-	-	2.10	-	5.29	-	-	-	-
sof-miR-Seq164	ACGAGCTGCTCGTCGAGGGGG	4.36	3.13	-	-	-	-	-	-	-	-
sof-miR-Seq165	ACGCCACGTAGGATGAGGTGAAGC	-	43.84	3.09	3.30	3.45	3.97	-	-	1.70	-
sof-miR-Seq166	ACGGATGTTGCAAAAGTAGATCGG	9.34	5.01	-	-	-	-	-	-	-	1.76
sof-miR-Seq167	ACGTCGCGCTCGTGCCTCGCC	3.11	6.26	1.55	2.40	3.45	4.30	-	1.62	0.93	0.96
sof-miR-Seq168	ACGTCTTATAATTTGGGATAGAGG	-	11.27	-	-	-	-	-	-	-	-
sof-miR-Seq169	ACTAATTAGACTTAATAGATTCGT	-	-	-	1.80	2.30	2.64	5.93	1.89	5.57	4.65
sof-miR-Seq170	ACTAATTAGGCTTAATAGATTCGT	-	-	-	-	-	-	-	-	-	3.85
sof-miR-Seq171	ACTATGTATCTAGAAAAGCTA	-	-	2.47	1.80	1.72	-	-	-	-	0.80
sof-miR-Seq172	ACTCGGTTTAGGATAATATGTGGG	9.34	-	-	-	-	-	-	-	-	1.12
sof-miR-Seq173	ACTGAACAATACTGAAACACGAGT	-	7.52	-	-	-	-	-	-	-	-
sof-miR-Seq174	ACTGATGTGGCACCGTATTGATGA	-	-	-	-	-	-	0.74	-	-	-
sof-miR-Seq176	ACTGTTCACTGATTTGTTGTGAGA	-	-	-	-	-	-	6.23	-	-	5.45
sof-miR-Seq177	ACTGTTGACTGATTTATTATGAGA	4.98	6.89	-	-	-	-	1.33	-	-	-
sof-miR-Seq178	ACTGTTGACTGATTTGTTATGAGA	-	10.02	-	-	-	-	-	-	-	-
sof-miR-Seq179	ACTGTTGGCTAATTTGTTATGAGA	3.11	8.14	-	-	-	-	-	-	-	-
sof-miR-Seq180	ACTGTTGGCTGATTTGTTATGAGA	-	23.80	-	-	-	-	-	-	-	-
sof-miR-Seq181	ACTTAAAAAAGTTTGACTGGCACG	6.85	-	-	-	-	-	-	-	-	-
sof-miR-Seq182	ACTTACAATTTGGAACGGAGGGAG	-	4.38	-	-	-	-	-	-	-	-
sof-miR-Seq183	ACTTACAGTTTGGAACGGAGG	-	5.64	-	-	-	-	-	-	-	-
sof-miR-Seq184	ACTTGCAATTTGGAATGGAGG	5.60	-	-	-	-	-	-	-	-	-
sof-miR-Seq185	ACTTGCGACTTCGACGGAGACGGG	-	-	-	-	-	1.65	-	-	-	-
sof-miR-Seq186	ACTTGTAATTTGAAATGGAGA	-	-	-	-	-	-	-	-	0.77	-
sof-miR-Seq187	ACTTGTGCTCTTATAATTTGGTCG	-	-	-	-	-	-	-	2.43	-	-
sof-miR-Seq188	ACTTTGAGAGTTCATGGACCC	-	5.01	-	-	-	-	-	-	-	-
sof-miR-Seq190	AGAAAGTTGTAGATCTCGTCGAGA	-	-	12.36	-	-	-	-	-	-	-
sof-miR-Seq191	AGAAATCAGTTTGGATGCACCTGA	-	3.13	-	-	-	-	-	-	-	-
sof-miR-Seq192	AGAAATTGAAGCTTTCAGGGACAG	-	-	1.55	-	-	-	-	-	-	-
sof-miR-Seq193	AGAACAACAGGGAGGTGATGC	15.57	41.33	-	1.50	8.91	4.63	1.78	3.51	-	1.92
sof-miR-Seq195	AGAATTAATGAAGGGAGAGAGTGC	4.98	-	-	-	-	-	-	-	-	-
sof-miR-Seq196	AGACCATGATTGGACAATATTTGT	-	-	-	2.10	-	-	-	-	-	-
sof-miR-Seq197	AGACGGATGGTCAAACAAGATGTC	-	16.28	-	-	-	-	-	-	-	-
sof-miR-Seq198	AGAGAAAAACACTGCTGGATGACT	-	-	-	-	-	12.23	1.04	5.14	1.39	1.76
sof-miR-Seq200	AGAGAAAAATACTGTTGAATGACT	9.96	8.14	-	-	-	-	-	-	-	-
sof-miR-Seq201	AGAGAAAAATATTGCTGGATGGCT	-	-	-	-	-	2.31	-	-	-	-
sof-miR-Seq202	AGAGAACGTCATGGATTGAGCGTC	4.36	-	-	-	-	-	-	-	-	-
sof-miR-Seq203	AGAGATATGTAAAATTTGTGAACA	-	4.38	-	-	-	-	-	-	-	-
sof-miR-Seq204	AGAGATGATAAAAGTTTCATGGGA	-	-	-	-	-	-	-	-	-	1.28
sof-miR-Seq205	AGAGATGATGAAAGTTTTATGGGA	-	-	1.55	-	-	1.65	-	-	-	0.80
sof-miR-Seq207	AGAGCAATGCTGACTGTAGGATGC	-	-	-	2.40	-	-	-	-	-	-
sof-miR-Seq208	AGAGCAATGTTGACTGTAGGACGC	3.11	8.77	-	-	-	-	-	-	-	-
sof-miR-Seq209	AGAGCCATGTTGACTGTAGGACGC	-	18.16	-	-	-	-	-	-	-	-
sof-miR-Seq210	AGAGGATGACACTAGGAGTTGGGA	-	-	12.67	9.89	-	-	-	10.81	-	7.85
sof-miR-Seq211	AGAGGTCAAAGTTGTGTTTTAGAG	-	-	-	1.50	1.72	-	-	-	-	-
sof-miR-Seq212	AGAGGTCAAAGTTGTGTTTTGAAG	3.74	-	-	1.80	-	-	-	-	-	-
sof-miR-Seq213	AGATAAATGAATGGAGGGAGT	-	6.26	-	-	-	-	-	-	-	-
sof-miR-Seq214	AGATAGTTGAATGTGCTAGTGGGA	-	-	-	2.10	-	-	-	-	-	-
sof-miR-Seq215	AGATATCGTCATGGATTGAGCGTC	3.11	-	-	-	-	-	-	-	-	-
sof-miR-Seq216	AGATATGTAAAATTTGTGAACAAT	-	6.89	-	-	-	-	-	-	-	-
sof-miR-Seq217	AGATGAACGGTTTTAAAAGTTGAG	-	15.03	10.51	11.98	16.95	23.80	-	10.54	9.29	-
sof-miR-Seq218	AGATGGACTCGAACTTGATATGGA	-	3.76	-	-	-	-	-	-	-	-
sof-miR-Seq219	AGATTCGTGCCCAGCAGGAGAGAG	-	-	1.85	-	-	-	-	-	-	-
sof-miR-Seq220	AGCAAAAGTTATGAATCTAGAAAA	-	-	-	-	-	-	-	-	-	0.96
sof-miR-Seq221	AGCAAGTTGTGACGTCGGATG	-	3.76	-	-	-	-	-	-	-	-
sof-miR-Seq222	AGCAATTCGTTGAACAGCTGG	-	6.89	2.47	2.40	1.72	-	-	-	-	0.96
sof-miR-Seq223	AGCACTGTATGGAAAACAGCAGGG	-	-	-	-	-	-	0.74	-	-	0.96
sof-miR-Seq224	AGCCAAGATCTGTGGCGCCGAGAT	-	-	-	2.10	-	2.98	-	-	-	-
sof-miR-Seq225	AGCCAGGATTTGTAGCTATGGTGG	-	-	-	-	-	-	0.74	-	0.93	-
sof-miR-Seq226	AGCCTTGTACTAGACTTGTGTAGG	-	-	4.02	2.70	3.45	2.98	-	-	-	-
sof-miR-Seq227	AGCGACTTATAATTTAGAATGGAG	-	-	-	-	-	-	-	-	-	1.12
sof-miR-Seq228	AGCGACTTATAATTTGGAACAGAG	-	41.33	-	-	-	-	-	-	-	-
sof-miR-Seq229	AGCGGAGCATGGAAACTAACCTCA	-	-	-	-	-	-	-	-	-	1.28
sof-miR-Seq230	AGCGTGGGTAACAGTTGCAAGATG	-	-	-	-	-	1.98	-	-	-	-
sof-miR-Seq231	AGCTATTTTGGTAAATCGTTTGGC	4.36	-	-	-	-	-	-	-	-	-
sof-miR-Seq232	AGGACTAGGGAGAATAATTTTCAG	-	8.77	-	-	-	-	-	-	-	-
sof-miR-Seq233	AGGACTAGTGGGGAGTGGTGACTC	-	-	-	-	-	-	-	1.35	-	-
sof-miR-Seq234	AGGAGACGTGGTGCTAAGGTTGCA	-	-	-	-	-	2.64	-	-	-	-
sof-miR-Seq235	AGGAGCGGAGCATGGAAACTAACC	-	-	2.16	-	-	-	0.74	-	-	-
sof-miR-Seq236	AGGAGGCGCGGTGGCCGTCGGATC	-	-	-	-	-	-	2.52	-	1.86	1.92
sof-miR-Seq237	AGGATGACACTAGGAGTTGGG	-	-	-	-	8.05	-	-	-	-	-
sof-miR-Seq239	AGGCGGAGCCTGATTGGCTGA	-	-	-	-	-	-	0.74	-	-	-
sof-miR-Seq240	AGGCTACTTTGCACTCGGCAAAGC	3.74	-	-	-	-	-	-	-	-	-
sof-miR-Seq241	AGGCTTAATAGATTCGTCTCG	-	59.50	-	-	-	-	-	-	-	-
sof-miR-Seq247	AGGTCAAAGTTGTGTTTTGAAGAC	-	-	-	-	-	1.98	-	-	-	-
sof-miR-Seq248	AGTACTATTCGCTGATTTGTTGTG	-	-	-	-	-	-	-	-	1.39	-
sof-miR-Seq249	AGTACTGTTCACTGATTTGTTGTG	23.04	-	-	-	-	-	-	-	-	-
sof-miR-Seq250	AGTAGGCTCCAACAGATGTGCTAT	-	-	-	-	-	-	-	1.62	-	0.96
sof-miR-Seq251	AGTATTCGGATACAGATACGGTAT	5.60	11.90	-	-	-	-	-	-	-	-
sof-miR-Seq253	AGTCCCGAAACCTTAGTCCCGGCT	21.80	6.26	-	-	-	-	-	6.22	-	5.93
sof-miR-Seq256	AGTGACTTATAATTTGGAACAGAG	-	3.76	-	-	-	-	-	-	-	-
sof-miR-Seq257	AGTGAGAGAGCGATTCTAGTGC	-	-	2.47	-	-	2.64	-	-	-	-
sof-miR-Seq258	AGTGAGAGATGATAAGAGTTTCAT	-	-	-	-	9.77	-	-	-	-	-
sof-miR-Seq259	AGTTATGAATCTAGAAAAGCCAAA	-	-	-	-	-	-	-	3.78	-	2.72
sof-miR-Seq260	AGTTATGAGAGCACCTAAAGAGGT	-	8.14	-	-	-	-	-	-	-	-
sof-miR-Seq261	AGTTATTGAACTATAGAGTTAAAA	-	-	-	-	-	-	-	1.89	-	-
sof-miR-Seq262	AGTTCAGGGGGTAAATTAGACCGT	-	-	38.95	-	-	58.51	-	-	-	-
sof-miR-Seq263	AGTTGTAGATCTTGTCGAGAT	-	-	1.55	-	-	-	-	-	-	-
sof-miR-Seq264	AGTTGTGAGAGCACTTAAAGAGGT	-	-	2.16	-	-	-	-	-	-	-
sof-miR-Seq265	AGTTGTGTATCTAGAAAAGCC	11.21	-	-	-	-	-	-	-	-	-
sof-miR-Seq266	AGTTTGACTGACACGAATTCTAGG	-	4.38	-	-	-	-	-	-	-	-
sof-miR-Seq267	AGTTTGACTGACACGGATTCTAGA	-	5.01	-	-	-	-	-	-	-	-
sof-miR-Seq269	ATAACAGTTCGGTGTAGAATAGCA	-	-	-	-	-	1.98	-	-	1.24	-
sof-miR-Seq270	ATAAGACGAGTGGTCAAATTTGAG	-	3.13	-	-	-	-	-	-	-	-
sof-miR-Seq271	ATAAGACGTTTTGACATTTCTAGA	5.60	10.02	-	-	-	-	-	-	-	-
sof-miR-Seq272	ATAAGACGTTTTGACTTTTCTAGA	14.32	25.05	-	-	-	-	-	-	-	-
sof-miR-Seq273	ATAAGAGTTTTATAGGAGTAGAGA	-	4.38	-	-	-	-	-	-	-	-
sof-miR-Seq274	ATAAGAGTTTTATGGAAGTAGAGA	3.11	-	-	-	-	-	-	-	-	-
sof-miR-Seq275	ATAATTGGACCATAGAAACTA	-	5.01	-	-	-	-	-	-	-	-
sof-miR-Seq276	ATACATATGGATTGAGATGAATAC	-	3.76	-	-	-	-	-	-	-	-
sof-miR-Seq278	ATACGGTTGCGGACGAAACGGGAT	-	6.89	-	-	-	-	-	-	-	-
sof-miR-Seq279	ATAGCCTCTACATACGATAAC	6.23	-	-	-	-	-	-	-	-	-
sof-miR-Seq280	ATAGCTACAGTTCTATGGTCCAA	-	-	-	-	-	-	-	3.51	-	-
sof-miR-Seq281	ATAGCTATGAGATCTGAGGGAC	-	-	-	-	9.48	8.59	4.45	-	2.01	-
sof-miR-Seq282	ATAGGATTAGAACTAGAAGGAGGC	-	3.13	-	-	-	-	-	-	-	-
sof-miR-Seq283	ATAGGCGGAGCTAGCTAGGTGGAC	-	-	-	-	1.44	-	-	-	-	-
sof-miR-Seq284	ATAGTTTGGTTGTAAATCACGAGA	-	-	-	-	-	-	-	2.70	-	-
sof-miR-Seq285	ATATAAAAATTTTGAATAAGACGA	-	3.13	-	-	-	-	-	-	-	-
sof-miR-Seq286	ATATAGACCATTTTTTCATTTGAG	-	3.13	-	-	-	-	-	-	-	-
sof-miR-Seq287	ATATATAGAGTATTAAATGTAGAT	-	5.01	-	-	-	-	-	-	-	-
sof-miR-Seq288	ATATCGCTAGTTGACATGGAGG	-	3.13	-	-	-	-	-	-	-	-
sof-miR-Seq289	ATATGAAAATTGTAGATCTCAACG	3.11	-	-	-	-	-	-	-	-	-
sof-miR-Seq290	ATATGTAAATGAAATTTGTTA	-	-	-	-	-	-	-	-	0.77	-
sof-miR-Seq291	ATCACTTTGTCGGATAAACAAATG	-	5.01	-	-	-	-	-	-	-	-
sof-miR-Seq292	ATCAGAGCGGTGTTGACTGTAGGA	73.48	186.00	-	-	-	-	-	-	-	-
sof-miR-Seq293	ATCATGGACTAATTAGATTTAAAA	-	3.76	-	-	-	-	-	-	-	-
sof-miR-Seq296	ATCGTGCTGATAACGTGTTGTGAT	26.78	25.68	7.11	8.39	8.91	7.93	31.13	12.98	25.86	35.42
sof-miR-Seq297	ATCTGGAGAACAGCGGGGAGGTGC	3.11	5.01	-	-	-	-	-	-	-	-
sof-miR-Seq298	ATCTGGATGTTTCAAAAGTAGATC	-	80.79	-	2.10	3.16	2.98	-	-	-	-
sof-miR-Seq299	ATCTTGAACCTGACGGAAGATCGG	45.46	73.27	-	-	-	-	-	-	-	-
sof-miR-Seq300	ATCTTTGGATAATGCATGTGA	-	-	-	-	-	-	2.82	2.97	-	5.45
sof-miR-Seq301	ATGAAAATTGTAGATCTCGAC	45.46	80.16	-	-	-	-	-	-	-	-
sof-miR-Seq302	ATGAACCAAAAAAGTCAAAGC	-	35.70	-	-	-	-	-	-	-	-
sof-miR-Seq303	ATGAACCAAAAAAGTCAAAGCGAC	11.83	81.42	-	-	-	-	-	-	-	-
sof-miR-Seq304	ATGACACGAAGATTTATCCTG	4.98	-	-	-	-	-	-	-	-	-
sof-miR-Seq306	ATGACTTATAATTTGGAACAGAGA	-	3.13	-	-	-	-	-	-	-	-
sof-miR-Seq307	ATGACTTATAATTTGGAATGAAGG	-	3.76	-	-	-	-	-	-	-	-
sof-miR-Seq308	ATGATGGATGAAATGTGGATGATG	9.34	23.17	-	-	-	-	-	-	-	-
sof-miR-Seq309	ATGATGGATTAATTAGACTTA	6.23	-	-	-	-	-	-	-	-	-
sof-miR-Seq310	ATGATGGATTAATTAGACTTAATA	-	3.13	-	-	-	-	-	-	-	-
sof-miR-Seq311	ATGATTGCGCATACCAAGGAGTGC	-	-	-	-	2.01	2.64	-	-	-	-
sof-miR-Seq312	ATGCCTTATAATTTGGAATGGAGG	11.21	7.52	-	-	-	-	-	-	-	-
sof-miR-Seq313	ATGCCTTATAATTTGGGATGGAGA	-	-	-	-	-	-	-	-	0.77	-
sof-miR-Seq314	ATGGAACTAGTTGGGATAAGAGTT	-	-	-	-	1.44	-	-	-	-	-
sof-miR-Seq315	ATGGAGGAGAGGCTGAAGCTG	9.96	-	-	-	-	-	-	-	-	-
sof-miR-Seq316	ATGGATTAATTAGACTTAAAAGAT	-	-	-	-	-	-	2.96	1.35	-	-
sof-miR-Seq317	ATGGATTAATTAGGCTTAATAGA	-	-	-	-	-	-	-	-	-	0.96
sof-miR-Seq318	ATGGATTATCCGATAATTGAACGC	-	6.89	-	-	-	-	-	-	-	-
sof-miR-Seq319	ATGGATTGCGACTTCACAGTGTGG	3.11	-	-	-	-	-	-	-	-	-
sof-miR-Seq320	ATGGCTAAAAGTACTGTTCGCTGA	-	-	-	-	-	-	-	-	-	1.12
sof-miR-Seq321	ATGGGCTAATTAGGTTTAAAAGAT	-	-	1.85	2.40	-	-	-	-	-	-
sof-miR-Seq322	ATGGTAGAAATCAACAACGGA	23.04	23.17	-	-	-	-	-	-	-	-
sof-miR-Seq323	ATGGTCTAATTAGGTTTAAAAGAT	-	-	6.49	13.78	11.78	10.25	-	-	-	-
sof-miR-Seq324	ATGGTGGCGGGGCCAAACGGG	-	-	-	1.80	1.44	-	-	-	-	-
sof-miR-Seq325	ATGGTTTTGTGATTGTTGATGACT	-	3.76	-	-	-	-	-	-	-	-
sof-miR-Seq326	ATGTATGGAGCATTAAATGTAGA	-	-	-	1.80	-	-	-	-	-	-
sof-miR-Seq327	ATGTATGGAGCATTAAATGTAGAC	13.70	33.19	-	-	-	-	-	-	-	-
sof-miR-Seq328	ATGTGGAGGCTGTGATAAAAA	-	-	-	-	-	-	-	2.43	-	-
sof-miR-Seq329	ATGTGGATTGAGATGAATACATGC	26.15	103.34	-	-	-	-	-	-	-	-
sof-miR-Seq330	ATGTGTTGAGGTGGATTGGGG	4.98	-	-	-	-	-	-	-	-	-
sof-miR-Seq331	ATGTTGATTTATTGTGAGAGAAAA	-	-	-	-	-	-	-	-	0.77	-
sof-miR-Seq332	ATGTTGCAATTGTTTCAGAGGCAT	-	3.13	-	-	-	-	-	-	-	-
sof-miR-Seq333	ATTAATCGGACGACCAGGTTTCTG	-	5.01	-	-	-	-	-	-	-	-
sof-miR-Seq334	ATTAGAGAGATGTACTGTAGCCGT	-	4.38	-	-	-	-	-	-	-	-
sof-miR-Seq335	ATTATTAACTGATTTATTATGAGA	3.11	-	-	-	-	-	-	-	-	-
sof-miR-Seq336	ATTCAGTTTGAAATTCATCTT	-	-	-	-	-	-	0.74	-	0.77	0.96
sof-miR-Seq337	ATTCGGACTCGGATACGGATAGAT	-	3.13	-	-	-	-	-	-	-	-
sof-miR-Seq338	ATTCTAACTCGTATGAGCACGGGT	-	-	-	-	-	-	0.89	-	0.93	-
sof-miR-Seq339	ATTGTAGATCTTGATGAGTTG	18.06	20.04	-	-	-	-	-	-	-	-
sof-miR-Seq340	ATTGTTCGCTGGTTTGTTGTGAGA	-	-	1.85	-	-	-	3.26	2.16	4.49	3.69
sof-miR-Seq341	ATTGTTGGCTAATTTATTATGAGA	-	5.01	-	-	-	-	-	-	-	-
sof-miR-Seq342	ATTTAGGTAGTCTGCTGGAGATGC	-	-	-	-	-	-	-	-	0.93	-
sof-miR-Seq343	ATTTATAACTAAACTGTGTAATT	-	-	-	-	-	-	0.74	-	-	-
sof-miR-Seq345	ATTTGACTGACACGGATTCTAGGA	3.74	-	-	-	-	-	-	-	-	-
sof-miR-Seq346	ATTTGAGATCATTAAAATGCT	-	-	1.85	5.69	-	1.98	-	-	-	-
sof-miR-Seq347	ATTTGATGTGACGGAGAATCTTGT	-	-	3.09	4.79	-	-	-	-	-	-
sof-miR-Seq348	ATTTGGAACGGAGGGAGTAGA	-	3.76	-	-	-	-	-	-	-	-
sof-miR-Seq349	ATTTGTAGTGTTCAGATTGAGTTT	-	-	67.39	194.41	95.98	88.59	2.82	1.62	3.56	3.85
sof-miR-Seq350	ATTTGTGAGATGAATCTATTAAGC	-	5.64	-	-	-	-	-	-	-	-
sof-miR-Seq351	ATTTTTCTCTCACGACAAATCAGC	4.36	-	-	-	-	-	-	-	-	-
sof-miR-Seq352	CAAAACGTTTTATAATTTGGA	3.11	-	-	-	-	-	-	-	-	-
sof-miR-Seq353	CAAAGTGGCCAGGTTTGCCGA	-	-	-	-	-	-	0.74	-	2.01	0.96
sof-miR-Seq354	CAAAGTTGTAGATCGCGTCGA	-	-	-	-	-	-	-	-	2.48	-
sof-miR-Seq355	CAAATTATAAGTCGTTCTGGC	12.45	18.16	-	-	-	-	-	-	-	-
sof-miR-Seq361	CAAGGCAAATGTGGTTGCGGATGC	-	-	-	-	2.01	-	-	-	-	-
sof-miR-Seq362	CAAGTTTAGGGACCTAGATGACAC	4.36	5.64	-	-	-	-	-	-	-	-
sof-miR-Seq363	CACGTCGCGCTCGTGCCTCGCC	-	-	-	-	-	-	0.74	-	-	-
sof-miR-Seq364	CAGATATCGTCATGGATTGAGCGT	-	6.89	-	-	-	-	-	-	-	-
sof-miR-Seq365	CATACGGATGTTGCAAAAGTAGA	-	3.76	-	-	-	-	-	-	-	-
sof-miR-Seq366	CATATAGATGTTGCAAAAGTAGAT	5.60	4.38	-	-	-	-	-	-	-	-
sof-miR-Seq367	CATGATGTTGATCCAAGGGGC	5.60	3.13	-	2.70	2.30	3.31	-	-	-	0.80
sof-miR-Seq368	CATGGATTGAGGTGGATATATGTG	-	-	-	1.50	-	-	-	-	-	-
sof-miR-Seq370	CATGTGGATTAAGATAAATAC	3.11	-	-	-	-	-	-	-	-	-
sof-miR-Seq371	CATTGGATCATATATAACTTA	3.74	13.78	-	-	-	-	-	-	-	-
sof-miR-Seq374	CCGCCGCGTGCCGGCCGGGGGA	-	-	-	-	-	-	36.91	107.86	43.82	-
sof-miR-Seq375	CCGGGGCCAGATCTCAGAAGC	-	-	-	-	-	-	-	-	-	2.24
sof-miR-Seq376	CCTGTTTGGATCAGCCAAGGC	13.08	9.39	-	-	-	-	-	-	-	-
sof-miR-Seq377	CCTTCTTGCTGGACGAAGCCGC	37.99	-	-	-	-	-	-	-	-	-
sof-miR-Seq378	CCTTGTTTGGATGCACATGTA	-	3.13	-	-	-	-	-	-	0.93	1.44
sof-miR-Seq379	CGAAAATCACGAAACTTGTCTG	24.29	24.42	-	-	-	-	-	-	-	-
sof-miR-Seq380	CGATTAATCGCGACTGGACGACGA	-	3.13	-	-	-	-	-	-	-	-
sof-miR-Seq381	CGCTGCAGCGCTGAAGTATGAGC	-	-	-	-	-	-	-	-	-	24.20
sof-miR-Seq382	CGCTGCAGCGCTGAAGTATGAGCC	36.74	15.66	-	-	-	-	-	-	-	-
sof-miR-Seq384	CGCTTTGTCGAATGAAGAAATGAC	-	5.64	-	-	-	-	-	-	-	-
sof-miR-Seq385	CGGAGCATGGAAACTAACCTC	-	-	-	2.40	-	-	-	-	-	-
sof-miR-Seq386	CGGAGGACTTTGAGGCAGAAG	-	3.13	-	-	-	-	-	-	-	-
sof-miR-Seq387	CGGCGATGACGAAAAACTATGGTT	4.98	-	-	-	-	-	-	-	-	-
sof-miR-Seq388	CGGCGCCGAACGCGTAGACGT	-	21.92	-	-	-	-	-	-	-	-
sof-miR-Seq389	CGGTGGCGCGCGCCGTGGAGC	-	-	-	2.10	2.01	-	-	-	-	-
sof-miR-Seq390	CGTGATTTTTGGACTTCGTTTGGA	26.78	121.50	-	-	-	-	-	-	-	-
sof-miR-Seq391	CGTTTATCGGGCACTCGGCAAAGC	3.11	11.90	-	-	-	-	-	-	-	-
sof-miR-Seq392	CTAGAACCGGCAGTGAAGGGTCAT	7.47	31.94	-	-	-	-	-	-	-	-
sof-miR-Seq393	CTAGCATGTTCCTCCTAAGAG	-	5.01	-	-	-	-	-	-	-	-
sof-miR-Seq394	CTCCGTCCTAATATATAAGGC	4.36	-	-	-	-	-	-	-	-	-
sof-miR-Seq395	CTCTATCTCTAAGACTGCTTG	6.85	-	-	-	-	-	-	-	-	-
sof-miR-Seq398	CTGTCAAGCTGTAGAATATGTGGA	-	5.64	-	-	-	-	-	-	-	-
sof-miR-Seq399	CTGTGAGAGCACGTTTTTAGGGGC	4.98	-	-	-	-	-	-	-	-	-
sof-miR-Seq400	CTGTTTGGACCTAGATGAGAC	6.85	14.40	-	-	-	-	-	-	-	-
sof-miR-Seq401	CTTAAAAAAGTTTGACTGGCACGG	-	8.77	-	-	-	-	-	-	-	-
sof-miR-Seq402	CTTAAGAAGTCTGTCGGGTGTCCT	-	-	-	-	-	-	-	-	-	0.80
sof-miR-Seq403	CTTGGTCTTTGAACCAGAGGTGGT	-	13.15	-	-	-	-	-	-	-	-
sof-miR-Seq405	GAAAACAGTGTAGAAGAGTTTCA	-	-	1.55	1.50	1.44	-	-	-	-	-
sof-miR-Seq406	GAAAACGGATTGGATACGGACGGA	-	8.77	-	-	-	-	-	-	-	-
sof-miR-Seq407	GAAAAGTCATGGCTGAAAGTACTG	6.23	-	-	-	-	-	-	-	-	-
sof-miR-Seq408	GAAAATCACGAAACTTGTCTGGGC	31.76	-	-	-	-	-	-	-	-	-
sof-miR-Seq409	GAAACGAATCTTTTAAGTCTAATT	3.11	-	-	-	-	-	-	-	-	-
sof-miR-Seq410	GAAACGGGACCGAAAACGGGACGG	-	8.14	-	-	-	-	-	-	-	-
sof-miR-Seq411	GAAAGTTGTAGATCTTGTCGAGAT	-	-	-	2.10	-	1.65	-	-	-	-
sof-miR-Seq412	GAACAGCGGAGAGGTGCTGCCGAA	14.95	-	-	-	-	-	-	-	-	-
sof-miR-Seq413	GAACAGCGGGGAGGTGTTGCC	11.21	-	-	-	-	-	-	-	-	-
sof-miR-Seq414	GAACTTGTGGCTCCGAGATAACAC	3.11	-	-	-	-	-	-	-	-	-
sof-miR-Seq415	GAAGAGACCGGAGAAAATTATTCC	3.11	-	-	-	-	-	-	-	-	-
sof-miR-Seq418	GAAGCTAGAGCAAATTAGAGGGGG	3.74	-	-	-	-	-	-	-	-	-
sof-miR-Seq419	GAATAAGACGAATGGTCAAACAAG	8.10	-	-	-	-	-	-	-	-	-
sof-miR-Seq420	GAATAAGACGAGTGATCAAATTTG	3.74	-	-	-	-	-	-	-	-	-
sof-miR-Seq421	GAATAAGACGGATGGTCAAACAAG	96.52	-	-	-	-	-	-	-	-	-
sof-miR-Seq422	GAATACATATGCATCCAAACAAGG	3.11	-	-	-	-	-	-	-	-	-
sof-miR-Seq423	GAATACATGCGCATCCAAACAAGG	18.06	-	-	-	-	-	-	-	-	-
sof-miR-Seq425	GAATAGAAGATGGCTATATTTGGA	4.98	-	-	-	-	-	-	-	-	-
sof-miR-Seq426	GAATCTTGAGATCTGTCGGCTCAG	3.74	-	-	-	-	-	-	-	-	-
sof-miR-Seq427	GAATGACACATGCTATGACATAGG	8.10	-	-	-	-	-	-	-	-	-
sof-miR-Seq429	GACAAGTTTCATGATTTTTAGACT	-	-	-	-	-	-	0.74	-	-	-
sof-miR-Seq430	GACACTAATTGCCAAATAAGACGA	6.23	-	-	-	-	-	-	-	-	-
sof-miR-Seq431	GACCACCATTGTTGAAGAAGCACG	4.36	-	-	-	-	-	-	-	-	-
sof-miR-Seq432	GACCCTGTGAGCAATAAATGAAGC	4.36	-	-	-	-	-	-	-	-	-
sof-miR-Seq433	GACGTGTCTGCTGAATCCGAGAGT	-	-	1.85	2.10	-	-	-	-	-	-
sof-miR-Seq434	GACTTGCGACTTCGACGGAGACGG	-	4.38	1.55	-	-	-	-	-	-	-
sof-miR-Seq435	GACTTTGTGAATCTTGAGATCTGC	-	5.01	-	-	-	-	-	-	-	-
sof-miR-Seq436	GAGAAAAACACTGCTGGATGACT	-	-	4.95	-	6.03	-	-	-	4.18	-
sof-miR-Seq437	GAGAAAAACACTGTTGAATGGTT	11.83	-	-	-	-	-	-	-	-	-
sof-miR-Seq438	GAGAAGTTTGGCTTAGGACAA	-	-	1.55	2.40	1.44	1.65	-	-	-	-
sof-miR-Seq439	GAGAATGAGACATAAGCCTGAAGA	-	8.77	-	-	-	-	-	-	-	-
sof-miR-Seq441	GAGACTCAAAACCAAGTTTAGGGA	10.59	-	-	-	-	-	-	-	-	-
sof-miR-Seq442	GAGAGAAAAACACTGCTGGATGAC	51.69	-	-	-	-	-	-	-	-	-
sof-miR-Seq443	GAGAGAAAAATACTGTTGGCTGGC	-	-	1.55	-	4.02	5.29	2.22	2.43	-	1.76
sof-miR-Seq445	GAGAGATATATAAGATTTGTGAAC	-	3.76	-	-	-	-	-	-	-	-
sof-miR-Seq446	GAGAGATATGTAAAATTTGTGAAC	-	6.89	-	-	-	-	-	-	-	-
sof-miR-Seq447	GAGAGATATGTAAGATTTGTGAAC	-	4.38	-	-	-	-	-	-	-	-
sof-miR-Seq448	GAGATATATAAGATTTGTGAACAA	27.40	-	-	-	-	-	-	-	-	-
sof-miR-Seq449	GAGATATGTAAAATTTGTGAACAA	5.60	-	-	-	-	-	-	-	-	-
sof-miR-Seq450	GAGATTCGTGCCCAGCAGGAGAGA	6.85	-	-	-	-	-	-	-	-	-
sof-miR-Seq451	GAGGAACGGACGACACGTGGCGGC	-	-	1.55	-	-	-	-	-	-	-
sof-miR-Seq452	GAGTTTTATGGGAGCAGAGAGAGT	19.30	-	-	-	-	-	-	-	-	-
sof-miR-Seq453	GATAAAAGTTTCATGGGAGTAGAG	-	3.76	-	-	-	-	-	-	-	-
sof-miR-Seq454	GATAAATGAATGGAGGGAGTA	26.15	-	-	-	-	-	-	-	-	-
sof-miR-Seq455	GATAAGAGTTTCATGGGAGCAGAG	-	4.38	-	-	-	-	-	-	-	-
sof-miR-Seq456	GATAAGAGTTTTATAGGAGTAGAG	3.11	9.39	-	-	-	-	-	-	-	-
sof-miR-Seq457	GATATAACGGCTAAATTGTACATG	4.98	-	-	-	-	-	-	-	-	-
sof-miR-Seq458	GATATGAACCGACAGTGAAGACCC	-	5.64	-	-	-	-	-	-	-	-
sof-miR-Seq459	GATCGAGTATAGACGGTGAGCAGT	4.98	-	-	-	1.44	-	-	-	-	-
sof-miR-Seq460	GATGAAAACAGATCGGATACGGAC	-	-	-	-	-	2.31	-	-	-	-
sof-miR-Seq461	GATGAGAGAATGAGACATAAGCCT	-	-	-	-	-	1.65	-	-	-	-
sof-miR-Seq462	GATGCTGATTTGTTGTAAGAGAAA	-	6.26	4.02	2.40	-	-	1.33	-	1.08	-
sof-miR-Seq463	GATGCTTATGCTGAAATGTTGTGA	-	-	-	-	-	-	1.78	-	1.24	1.92
sof-miR-Seq464	GATGTGACGGAGAATCTTGTAAAA	-	-	-	-	3.74	4.96	-	-	-	-
sof-miR-Seq466	GATGTGGCAGTAGAATTAATGAAG	3.74	6.26	-	-	-	-	-	-	-	-
sof-miR-Seq467	GATGTGTTACCTCGGAGCCATGAG	-	-	1.85	-	-	-	-	-	-	-
sof-miR-Seq468	GATTAGTCACGATTAGTCGTCCGA	-	-	-	-	-	-	-	-	0.77	-
sof-miR-Seq469	GATTCACTAGGCACTACTGGACGG	3.74	-	-	-	-	-	-	-	-	-
sof-miR-Seq470	GATTCGTGCCCAGCAGGAGAGAGA	-	-	-	2.70	2.59	-	-	-	-	-
sof-miR-Seq471	GATTCTTTGACACTCCGTCACGGT	4.98	-	-	-	-	-	-	-	-	-
sof-miR-Seq472	GATTGAGGTGGATATATGTGC	-	-	1.55	-	-	-	-	-	-	-
sof-miR-Seq473	GATTTGCTGTGAGAGAAAAACACT	-	-	15.77	21.87	21.55	14.55	-	-	-	-
sof-miR-Seq476	GATTTGTTTCCGTATTTGACTGCA	3.74	3.13	-	-	-	-	-	-	-	-
sof-miR-Seq477	GATTTTTGGACTTCGTTTGGA	-	6.26	-	-	-	-	-	-	-	-
sof-miR-Seq478	GCACAAAATTTTGAATAAGACGAG	-	5.64	-	-	-	-	-	-	-	-
sof-miR-Seq479	GCATGGAGTATTAAATGTAGATG	-	-	1.85	-	2.30	-	-	-	-	-
sof-miR-Seq480	GCCAAACTGTTGGAGATGAGATCT	-	-	-	-	-	-	-	-	-	0.80
sof-miR-Seq482	GCCGCAACAATTCAGTTTGAA	-	-	-	-	-	1.98	-	-	-	-
sof-miR-Seq484	GCCTTATAATTTAGGATGGAGGGA	-	-	-	-	-	-	0.74	2.16	1.86	-
sof-miR-Seq485	GCCTTGTACTAGACTTGTGTAGGT	-	-	-	-	-	-	-	-	0.77	-
sof-miR-Seq487	GCGGAGCATGGAAACTAACCT	-	-	-	1.50	-	2.64	-	-	-	-
sof-miR-Seq488	GCGTGCAAGGAGCCAAGCATG	-	-	572.49	482.28	497.41	570.24	-	-	-	-
sof-miR-Seq489	GCTGAAATGTTGTGAGAGAAAAA	-	-	-	1.50	-	-	-	-	-	-
sof-miR-Seq490	GCTGATGTGGACACTTTGCATGGC	-	18.16	-	-	-	-	-	1.62	2.17	-
sof-miR-Seq491	GCTGATTTGTCGTGAGAGAAAAAT	-	-	-	1.50	-	-	-	-	-	-
sof-miR-Seq492	GCTGATTTGTTGTGAAAGAAAAAT	-	-	-	2.70	-	1.98	-	-	-	-
sof-miR-Seq494	GGAAGCAATTCGTCGAACAG	122.05	365.12	-	-	-	-	-	-	-	-
sof-miR-Seq495	GGACCATCCCTACGAAAACACGGT	3.11	-	-	-	-	-	-	-	-	-
sof-miR-Seq497	GGACTAATTAGGCTTAATAGATT	-	-	-	-	-	-	-	4.60	-	-
sof-miR-Seq498	GGACTTCGTTTGGATTTTATATAA	11.21	-	-	-	-	-	-	-	-	-
sof-miR-Seq499	GGATGAAAACAGATCGGATACGGA	-	-	-	-	1.44	-	-	-	-	-
sof-miR-Seq500	GGATGAAGAGCTACAAGAAGGGTT	-	-	-	1.50	-	-	-	-	-	-
sof-miR-Seq501	GGCATGGGAACATGTAGGAAGG	11.21	-	-	-	-	-	-	-	-	-
sof-miR-Seq502	GGCGGCTGCGGCGCTGGGTGGC	4.36	-	-	-	-	-	-	-	-	-
sof-miR-Seq503	GGGAATCTTCGAAAACGATCGGAA	4.36	-	-	-	-	-	-	-	-	-
sof-miR-Seq504	GGGAGCAATTCGTCGAACAGC	123.30	-	-	-	-	-	-	-	-	-
sof-miR-Seq505	GGGAGGACATTAGATTAGGCGGTT	4.36	5.01	-	-	-	-	-	-	-	-
sof-miR-Seq506	GGGATTATATGGGCTCAAGTTCAA	3.11	-	-	-	-	-	-	-	-	-
sof-miR-Seq507	GGGATTGATGTATTAGTGAGCT	4.36	-	-	-	-	-	-	-	-	-
sof-miR-Seq508	GGGCAACCCTCCGTTGGCAGG	-	-	-	-	-	-	1.04	-	-	-
sof-miR-Seq509	GGGCCCAAATAGCAAGTGTTGTGA	-	-	-	-	-	-	1.48	-	2.01	0.96
sof-miR-Seq511	GGGCGGTCACCTTGGCTAGC	132.64	-	-	-	-	-	-	-	26.48	-
sof-miR-Seq512	GGGGCGAGATTTCCGGAGATC	-	-	3.09	-	-	-	-	-	-	-
sof-miR-Seq513	GGGGGCGGACTGGGAACACAT	-	-	-	-	-	-	-	3404.36	-	-
sof-miR-Seq515	GGGTGTAGTACTGAGTGATACTGA	-	-	1.55	-	-	-	-	-	-	-
sof-miR-Seq517	GGTATACGGTTGCGGACGAAACGG	6.85	15.03	-	-	-	-	-	-	-	-
sof-miR-Seq518	GGTCGTTGGGAGGATTGGTT	-	-	2.78	2.40	-	-	-	-	-	-
sof-miR-Seq519	GGTGGGCGTAGCGGTCACTGAGCC	-	-	-	-	-	-	-	2.70	-	1.12
sof-miR-Seq522	GGTTTTCTCGCCGGGTGAGAAGGC	-	4.38	-	-	-	-	-	-	-	-
sof-miR-Seq523	GTAACACCAACCGGGACTAAAGGT	3.11	-	-	-	-	-	-	-	-	-
sof-miR-Seq524	GTAATCCTGGGTATGAATTGGATG	-	-	-	-	-	-	-	-	-	0.80
sof-miR-Seq525	GTACCAAGCGCTGCAGCGCTGA	-	-	-	-	-	-	7.41	18.11	10.99	-
sof-miR-Seq526	GTAGATGAGATTAGTTTCCATGGT	-	9.39	-	-	-	-	-	-	-	-
sof-miR-Seq527	GTATCAGAGCGGTGTTGACTGTAG	-	91.44	-	-	-	-	-	-	-	-
sof-miR-Seq529	GTCCCCTACCTGGCGCGCCA	-	-	-	-	3.45	2.31	-	-	-	-
sof-miR-Seq531	GTCTTATAATTTAGGATGGAGGGA	-	-	1.55	-	-	-	-	1.35	1.08	-
sof-miR-Seq532	GTCTTATAATTTGGGATGAAGGGA	-	-	-	-	-	-	-	-	1.08	-
sof-miR-Seq533	GTGAACACCGGATCACGGTCA	-	-	-	-	-	-	1.93	-	-	-
sof-miR-Seq534	GTGAATTGAGATGAATACATGCGC	-	5.01	-	-	-	-	-	-	-	-
sof-miR-Seq535	GTGATGAGTGATTGTCAATGTGAT	-	-	-	-	-	-	2.67	-	2.01	1.44
sof-miR-Seq536	GTGCGGTTCTCCTCTGGCATG	-	-	-	-	-	-	1.93	-	-	-
sof-miR-Seq537	GTGCTATATGGACCAGGGAACC	-	4.38	-	-	-	-	-	-	-	-
sof-miR-Seq538	GTGGCAGTAGAATTAATGAAGGGA	-	12.53	-	-	-	-	-	1.62	-	-
sof-miR-Seq542	GTGTCCCACCGGGCGTGCCA	-	-	-	2.10	1.44	-	-	-	-	-
sof-miR-Seq544	GTGTTGTTGGGGCAAAGATGGC	-	-	-	-	2.30	1.98	-	-	-	-
sof-miR-Seq549	GTTCGCTGATTTGTTACGAGAGAA	-	-	-	-	-	-	3.26	1.62	-	2.40
sof-miR-Seq550	GTTCGCTGATTTGTTGTAAGAGAA	-	-	-	-	2.59	1.98	-	-	-	-
sof-miR-Seq551	GTTCGGTTCGGTCTTCGGTCTTCG	-	3.13	-	-	-	-	-	-	-	-
sof-miR-Seq552	GTTCTCCACAAACTACTTCAGT	128.28	-	-	-	-	-	-	-	12.39	-
sof-miR-Seq553	GTTGAAGTGGATTGGAGTGGA	-	3.13	-	-	-	-	-	-	-	-
sof-miR-Seq554	GTTGACTGATTTATTATGAGAGAA	-	-	-	-	-	-	-	-	0.77	1.92
sof-miR-Seq555	GTTGACTGATTTGTTGTGAGAGAA	-	38.20	-	-	-	-	10.82	10.27	8.83	12.82
sof-miR-Seq556	GTTGATGTGGACACTTTGCATGGC	-	5.64	-	-	-	-	-	-	-	-
sof-miR-Seq557	GTTGGAGTACCAAGTTGTATGGGA	-	-	-	-	-	-	-	-	-	0.80
sof-miR-Seq558	GTTGGCTGATTTGTTGTGAGAAAA	-	-	2.47	-	1.72	-	-	-	-	-
sof-miR-Seq559	GTTGTGTATCTAGAAAAGCCA	-	-	-	-	-	-	-	-	1.08	-
sof-miR-Seq561	GTTTAGTCCCACATCGTGTAGCGA	-	-	-	-	1.72	-	-	-	-	-
sof-miR-Seq562	GTTTCTGACAATTGTACTTTGCAG	3.11	4.38	-	-	-	-	-	-	-	-
sof-miR-Seq563	GTTTCTGACTGACTAGTTATGCAG	31.76	36.95	-	-	-	-	-	-	-	-
sof-miR-Seq564	GTTTGTTGTGAGAGAAAAACACT	-	-	5.87	5.39	8.33	3.64	-	-	-	-
sof-miR-Seq565	GTTTTTCTCGCCGGGTGAGAAGGC	-	3.13	-	-	-	-	-	-	-	-
sof-miR-Seq566	TAAAAATTTCACCACAATCGG	-	3.76	-	-	-	-	-	-	-	-
sof-miR-Seq567	TAAAGTGCCAACTATTTTGGGA	-	-	-	-	-	-	1.48	-	1.39	2.24
sof-miR-Seq568	TAACAAGTTTAGGGATCTAGA	-	-	2.47	3.30	-	-	-	-	-	0.80
sof-miR-Seq569	TAAGATGCTCAAAAAAATAAT	-	-	5.26	17.07	-	-	-	-	-	-
sof-miR-Seq570	TAAGGCATTCCAAGAATTTTG	-	5.01	-	-	-	-	-	-	-	-
sof-miR-Seq571	TAAGTTATTCTGTAGCCACCT	-	-	-	-	-	-	-	-	1.70	-
sof-miR-Seq572	TAATAGCTATGAGATCTGAGGGAC	-	19.41	-	-	-	-	-	-	-	-
sof-miR-Seq573	TAATATAACTTTGGATGCAG	24.91	29.43	-	-	-	-	-	-	-	1.44
sof-miR-Seq575	TAATTAGATTTAATAGATTCG	3.11	-	-	-	-	-	-	-	-	-
sof-miR-Seq576	TAATTGGACCATAGAAACTAC	3.74	6.26	-	-	-	-	-	-	-	-
sof-miR-Seq578	TAATTTGCGAGATGAATCTAT	6.23	-	-	-	-	-	-	-	-	-
sof-miR-Seq579	TACCTAGAAAAGCCAAAACGA	-	-	-	-	-	-	-	1.89	-	-
sof-miR-Seq580	TACCTAGAAAAGCCAGAACGA	-	-	-	-	-	-	-	2.97	-	-
sof-miR-Seq581	TACCTCGGAGCCACAGATCTTGGC	-	4.38	-	-	-	-	-	-	-	-
sof-miR-Seq582	TAGAAATGTTTGACTTAGGAC	-	10.02	-	-	-	-	-	-	-	-
sof-miR-Seq583	TAGAATTGCATCCTTTCTGGG	3.11	-	-	-	-	-	-	-	-	-
sof-miR-Seq584	TAGAGAATTTTGACTTAGGAC	3.74	3.13	-	-	-	-	-	-	-	-
sof-miR-Seq585	TAGATTCGTCTCGCAAATTAG	-	3.76	-	-	-	-	-	-	-	-
sof-miR-Seq587	TAGCATGTTCCTCCTAAGAGC	18.68	-	-	-	-	-	-	-	-	-
sof-miR-Seq588	TAGCTATGAGATCTGAGGGAC	10.59	-	6.80	10.18	-	-	-	4.87	-	-
sof-miR-Seq591	TATATAAGATTTGTGAACAATGTT	-	3.13	-	-	-	-	-	-	-	-
sof-miR-Seq592	TATCAAATCATGGACTAATTAGGC	-	20.04	-	-	-	-	-	-	-	-
sof-miR-Seq594	TATCTAGAAAAGCTAAAACGT	-	-	-	-	-	-	0.74	-	-	-
sof-miR-Seq595	TATGTACCTAGAAAAGCCGAA	-	-	-	-	-	-	-	-	1.08	-
sof-miR-Seq596	TATGTACTTAGAAAAGCTAGA	-	-	-	-	-	-	1.19	-	-	-
sof-miR-Seq597	TATGTGGAGGCTGTGATAAAA	-	-	-	-	-	-	8.45	10.00	10.99	16.35
sof-miR-Seq598	TATTTGTGGACTCATGGACAT	3.11	3.13	-	-	-	-	1.78	-	2.48	1.76
sof-miR-Seq599	TCAAACTGAATTGTTGCGGCT	75.97	-	-	-	-	-	-	-	-	-
sof-miR-Seq600	TCAACTACAAAGTTGTAGATCGCG	-	-	-	-	-	-	-	-	-	0.80
sof-miR-Seq601	TCAATCATGGACTAAGTAGGC	5.60	9.39	-	-	-	-	-	-	-	-
sof-miR-Seq602	TCACAATTGGATCATAGGAAC	-	15.66	-	-	-	-	-	-	-	-
sof-miR-Seq603	TCACTTATTTTGGGACGGAGG	3.11	8.77	-	-	-	-	-	-	-	-
sof-miR-Seq604	TCATATGAACTTGAATGAAGACAA	-	3.13	-	-	-	-	-	-	-	-
sof-miR-Seq605	TCATGTCGATGAAGATGCTGACGC	-	11.27	-	-	-	-	-	-	-	-
sof-miR-Seq606	TCATTTGAAGTCGTTAAGATG	-	3.76	-	-	-	-	-	-	-	-
sof-miR-Seq607	TCCAACACACATGGATTGAGG	-	30.06	-	-	-	-	-	-	-	-
sof-miR-Seq608	TCCAATACATGTGGATTGAGG	-	-	-	-	-	-	0.89	-	-	-
sof-miR-Seq609	TCCATAGATGTACATTGTAGC	4.36	3.76	-	-	-	-	-	-	-	-
sof-miR-Seq610	TCCATTCCAAATTGTAAGATG	30.51	6.89	-	-	-	-	-	-	-	-
sof-miR-Seq612	TCCGTATCGGATTTAGAAGTC	-	113.36	-	-	-	-	-	-	-	-
sof-miR-Seq613	TCGAGTGGCACTAGGTGATCG	-	-	-	-	-	1.65	-	-	-	-
sof-miR-Seq614	TCGAGTTTGGACAAGATGTTT	-	56.36	-	-	-	-	-	-	-	-
sof-miR-Seq616	TCGCTCGACTCGCTCGTTAATGGC	-	3.13	-	-	-	-	-	-	-	-
sof-miR-Seq617	TCGTGGCCCCGTCAATGGCGA	-	-	-	-	-	-	0.74	-	-	-
sof-miR-Seq618	TCGTTTTGGCTTTTCTAGATA	7.47	8.77	-	-	-	-	-	-	-	-
sof-miR-Seq619	TCTAATATGGTACTGTGATGGCAT	-	3.13	-	-	-	-	-	-	-	-
sof-miR-Seq620	TCTAGATACATTACTTTTGCT	-	-	-	-	-	-	1.19	-	-	-
sof-miR-Seq621	TCTCATGTTTTGTATCAGGAA	-	-	-	-	-	-	-	-	-	0.96
sof-miR-Seq622	TCTGTCTCGGATCGGAGTAGAGC	-	12.53	-	-	-	-	-	-	-	-
sof-miR-Seq623	TCTTACAATTTGGAATGGAGG	41.10	15.03	-	-	-	-	-	-	-	-
sof-miR-Seq624	TCTTACTACTTGATGTTGTGC	3.11	-	-	-	-	-	-	-	-	-
sof-miR-Seq625	TCTTATAATTTGGAATGGAAG	5.60	-	-	-	-	-	-	-	-	-
sof-miR-Seq626	TCTTATAATTTGGAGTGGAGG	3.11	-	-	-	-	-	-	-	-	-
sof-miR-Seq627	TCTTATAATTTGGGATAGAGG	-	3.76	-	-	-	-	-	-	-	-
sof-miR-Seq628	TCTTATAATTTTGAATGGAGG	8.10	13.78	-	-	-	-	-	-	-	-
sof-miR-Seq629	TCTTTGGATAATGCATGTGAT	8.10	7.52	-	1.80	-	2.31	-	-	2.79	-
sof-miR-Seq630	TGAAGCAATTCGTCGAACAG	9.34	46.34	-	-	-	-	-	-	-	-
sof-miR-Seq633	TGACTTTTCTAGATACATAGC	56.67	7.52	-	-	-	-	-	-	-	-
sof-miR-Seq634	TGAGAAAGATTGGCAACTAAT	-	-	-	2.10	2.01	5.29	1.33	-	1.39	1.28
sof-miR-Seq635	TGAGAAAGTTTTGAGCAAGTT	-	-	-	-	-	-	0.74	1.35	-	1.12
sof-miR-Seq636	TGAGATTCAAGAATTTGTGAC	4.36	-	-	-	-	-	-	-	-	-
sof-miR-Seq637	TGATGGATGAAATGTGGATGA	-	-	8.35	11.68	16.95	22.15	4.15	1.62	2.94	7.05
sof-miR-Seq638	TGATTTGTTGTGAGAGAAAAACT	-	-	-	2.10	1.72	-	-	-	-	-
sof-miR-Seq639	TGATTTTTGGACTTCGTTTGGATT	-	31.31	-	-	-	-	-	-	-	-
sof-miR-Seq640	TGCACCGGACGCTGCACCGGACGC	-	4.38	-	-	-	-	-	-	-	-
sof-miR-Seq641	TGCAGATGAGGAGACACAAGTT	-	-	-	-	7.47	-	-	-	-	-
sof-miR-Seq642	TGCATTTTCAAAGTTTGTGGACCT	-	-	-	-	-	-	-	-	0.77	-
sof-miR-Seq643	TGCTAATGGATCCAAACAGGC	36.12	15.66	-	1.50	-	1.65	3.11	2.16	2.17	3.21
sof-miR-Seq644	TGGAACTAGTTGGGATAAGAG	-	-	-	-	-	1.65	-	-	-	-
sof-miR-Seq645	TGGACTAATTAGACTTAATAG	-	3.76	-	-	-	-	-	-	-	-
sof-miR-Seq646	TGGACTTCGTTTGGATTTTATATA	-	-	-	-	-	-	-	-	0.77	-
sof-miR-Seq647	TGGAGCAATTCGTCGAACAG	-	6.89	-	-	-	-	-	-	-	-
sof-miR-Seq648	TGGATGTACCAAAAAAGTCAAAGC	-	-	-	-	-	-	-	3.24	-	-
sof-miR-Seq649	TGGATGTAGTCGAATTCACAT	-	-	-	-	-	-	0.74	-	-	-
sof-miR-Seq650	TGGATTGCGACTTCACAGTGTGGC	-	6.26	-	-	-	-	-	-	-	-
sof-miR-Seq651	TGGATTGGGGTGGATTTGTGT	-	-	-	-	-	-	-	-	0.77	-
sof-miR-Seq656	TGGGCGGTCACCTTGGCTAGC	-	65.13	27.51	38.64	72.99	62.81	-	-	-	-
sof-miR-Seq657	TGGGCTAATTATGATTAATAG	3.11	-	-	-	-	-	-	-	-	-
sof-miR-Seq658	TGGGTTTTGGATAATTAATGA	5.60	18.79	-	-	-	-	-	-	-	-
sof-miR-Seq659	TGGTCGTTGGGAGGATTGGTT	-	-	-	-	2.01	-	-	-	-	-
sof-miR-Seq660	TGGTTTGACGAGTTTGATTGGC	-	12.53	-	-	-	-	-	-	-	-
sof-miR-Seq661	TGGTTTGGGTACTGGTGGGTGT	-	-	1.85	-	-	-	-	-	-	-
sof-miR-Seq662	TGTACTCACATGCAAAAGTTG	6.85	-	-	-	-	-	-	-	-	-
sof-miR-Seq663	TGTAGCATTTTGTTTGTATTTGGT	-	-	-	-	-	-	-	1.62	3.87	-
sof-miR-Seq664	TGTAGTCGGATTCATATCAAT	3.11	5.01	-	-	-	-	-	-	-	-
sof-miR-Seq665	TGTATTTATTTTAGGATGGAG	3.74	-	-	-	-	-	-	-	-	-
sof-miR-Seq668	TGTGGATTGAGATGAATACAT	-	8.14	-	-	-	-	-	-	-	-
sof-miR-Seq670	TGTTGAGGCTGGAGCGAAACTCGG	-	12.53	-	-	-	-	-	-	-	-
sof-miR-Seq672	TGTTTAATCATGGACTAATTAGGC	-	25.68	-	-	-	-	-	-	-	-
sof-miR-Seq673	TTAAGATGCTTAAAAAATAAT	-	-	-	2.10	-	-	-	-	-	-
sof-miR-Seq674	TTAATAAATTTGTCTCGCGGT	7.47	-	-	-	-	-	-	-	-	-
sof-miR-Seq675	TTAATCATGGACTAATTAGGC	-	11.90	-	-	-	-	-	-	-	-
sof-miR-Seq676	TTACGAACTGGGACTAAAGG	-	4.38	-	-	-	-	-	-	-	-
sof-miR-Seq678	TTAGCGTCAAGAGACGAACACACT	-	3.76	-	-	-	-	4.74	6.49	2.79	7.53
sof-miR-Seq680	TTATAAGACGCTTTGGCATT	-	-	-	-	-	-	-	-	-	0.80
sof-miR-Seq681	TTATAAGGCCCGCCTCGGTTA	-	-	-	-	-	-	2.22	-	0.77	1.92
sof-miR-Seq682	TTATAGTTTGGAACAGAGGGA	-	3.13	-	-	-	-	-	-	-	-
sof-miR-Seq683	TTATATCAAAATTGTAGCCCT	-	-	-	-	-	-	-	2.70	-	-
sof-miR-Seq684	TTATCGCATGTAGAGGCTATG	-	-	-	-	-	-	1.48	-	0.77	1.44
sof-miR-Seq685	TTATCTTAACGAGCCAGAAAGCC	3.11	-	-	-	-	-	-	-	-	-
sof-miR-Seq686	TTCAAAGTTCGTGGACCTAAG	-	6.26	-	-	-	-	-	-	-	-
sof-miR-Seq687	TTCATAGTTTGGGGGTAAAGTAGA	-	7.52	-	-	-	-	-	-	-	-
sof-miR-Seq688	TTCATATTAGTTGTCACTCTT	-	-	-	-	-	-	2.22	-	1.24	0.96
sof-miR-Seq689	TTCGTTTCGCTGAAATTTGGC	-	3.13	-	-	-	-	-	-	-	-
sof-miR-Seq690	TTGAACGGTTTTGATAGTTGA	-	3.76	-	-	-	-	-	-	-	-
sof-miR-Seq691	TTGACCGAATTTATAGAAAAG	31.14	41.33	-	-	-	-	-	-	-	-
sof-miR-Seq692	TTGATACATTGTGTCTGTTTGCAG	90.29	28.18	-	-	-	-	-	-	-	-
sof-miR-Seq693	TTGATATGCTTTGACTCTCCA	-	-	-	-	-	-	-	1.89	-	-
sof-miR-Seq694	TTGATGTGACGGGGAATCTTT	-	-	5.87	8.99	10.63	6.28	-	-	-	-
sof-miR-Seq696	TTGATTTATTTTGGGATGGAG	3.74	3.13	-	-	-	-	-	-	-	-
sof-miR-Seq697	TTGGCTTTTCTAGATATGTAG	20.55	30.06	-	-	-	-	-	-	-	-
sof-miR-Seq698	TTGGTCAAACTTAAGATAGTT	-	-	-	-	-	-	1.04	-	0.77	-
sof-miR-Seq699	TTGTACTAGACTTGTGTAGGTGGC	-	6.89	-	-	-	-	-	-	-	-
sof-miR-Seq700	TTGTGAGAGAAAAATACTGTTGGC	-	16.28	-	-	-	-	-	-	-	-
sof-miR-Seq701	TTTACTGTAGCAAATTTGACC	3.74	10.65	-	-	-	-	-	-	-	-
sof-miR-Seq702	TTTAGGGACTGGGATGATACA	-	-	2.78	4.19	3.45	4.96	-	-	2.94	2.72
sof-miR-Seq703	TTTCAGAACTGTTGAAGCATT	-	-	-	-	-	-	1.78	-	0.77	-
sof-miR-Seq704	TTTCGTGATTTTTGGACTTCG	4.36	6.89	-	-	-	-	-	-	-	-
sof-miR-Seq705	TTTCTAGATTCATAGATTTTG	3.74	-	-	-	-	-	-	-	-	-
sof-miR-Seq706	TTTGACACCAAGTTTGACCAC	-	3.13	-	-	-	-	-	-	-	-
sof-miR-Seq707	TTTGAGAAAGTTTCGAGCAAA	-	-	2.16	2.40	2.59	-	-	-	-	-
sof-miR-Seq709	TTTGGATGCACTAGGGCTAAT	-	-	-	-	-	-	-	1.62	-	-
sof-miR-Seq711	TTTGTTGGATGAAGAAATGAC	4.98	32.57	-	-	-	-	-	-	-	-
sof-miR-Seq712	TTTTATCATAGCCTCTACATACGA	3.11	-	-	-	-	-	-	-	-	-
sof-miR-Seq713	TTTTCCTTGCAAATATTTGGG	3.74	8.14	-	-	-	-	-	-	-	-
sof-miR-Seq714	TTTTGACTTTTCTAGATACATTGC	4.36	-	-	-	-	-	-	-	-	-
sof-miR-Seq715	TTTTGGCTGAATCTTTGAAAAATC	-	13.15	-	-	-	-	-	-	-	-
sof-miR-Seq716	TTTTGGCTTTTCTAGATGCAT	3.11	-	-	-	-	-	-	-	-	-
sof-miR-Seq717	TTTTGGTGAATTTAGACGACT	-	-	-	-	-	-	3.11	-	2.01	2.08
sof-miR-Seq718	TTTTTGAACAAGACGAGTGG	-	6.89	-	-	-	-	-	-	-	-
sof-miR-Seq719	TTTTTGAATAAGACGAGCGGT	8.72	-	-	-	-	-	-	-	-	-
sof-miR-Seq720	TTTTTGGTACATTGAATTTGC	-	11.27	-	-	-	-	-	-	-	-

## Sheet: Additional file 7
Additional file 7: Putative targets of all new miRNAs candidates in sugarcane. EST sugarcane data from Gene Index version 3.0 was used to search for potential new miRNA targets by UEA sRNA toolkit-Plant target prediction pipeline.
Sugarcane targets information
sRNA ID	Target gene accession	Start-end position of target	Target description
sof-miR-Seq1	CA108901	90-113	similar to UniRef100_Q0IT98 Cluster: Os11g0286800 protein
sof-miR-Seq1	CA200113	242-265	weakly similar to UniRef100_Q29NK4 Cluster: GA19807-PA
sof-miR-Seq1	CA212628	204-227
sof-miR-Seq2	TC131477	213-229	homologue to UniRef100_Q1KMR1 Cluster: BHLH transcription factor PTF1
sof-miR-Seq2	TC119505	508-524
sof-miR-Seq3	CA251528	576-595	similar to UniRef100_A4NAI5 Cluster: 3-hydroxydecanoyl-ACP dehydratase
sof-miR-Seq4	TC154834	47-70
sof-miR-Seq4	CA172513	291-313
sof-miR-Seq4	CA144335	450-472	similar to UniRef100_Q0IZ51 Cluster: Os10g0131000 protein
sof-miR-Seq4	TC146202	1079-1099
sof-miR-Seq4	TC125467	487-510	similar to UniRef100_Q5XIH0 Cluster: MAF1 homolog
sof-miR-Seq4	TC149921	33-56
sof-miR-Seq4	CA228402	337-360
sof-miR-Seq4	CA214238	306-329	similar to UniRef100_Q0ISK2 Cluster: Os11g0505200 protein
sof-miR-Seq5	CA101110	69-92	homologue to UniRef100_Q9C4B4 Cluster: Cell surface glycoprotein precursor
sof-miR-Seq5	TC114872	662-684	similar to UniRef100_Q9ATR1 Cluster: Zinc-induced protein
sof-miR-Seq5	CA144335	450-472	similar to UniRef100_Q0IZ51 Cluster: Os10g0131000 protein
sof-miR-Seq5	TC138265	1534-1557	homologue to UniRef100_Q4RID3 Cluster: Chromosome 8 SCAF15044, whole genome shotgun sequence
sof-miR-Seq5	TC113248	714-737	similar to UniRef100_Q9FPT5 Cluster: Ubiquitin carboxyl-terminal hydrolase 1
sof-miR-Seq5	TC154834	47-70
sof-miR-Seq5	TC114705	886-909
sof-miR-Seq5	TC117196	539-562
sof-miR-Seq5	TC143447	512-535	homologue to UniRef100_O24415 Cluster: 60S acidic ribosomal protein P2B
sof-miR-Seq5	CA215868	50-73	similar to UniRef100_A6MZ92 Cluster: ATP citrate lyase alpha subunit
sof-miR-Seq5	CA200910	292-315
sof-miR-Seq5	CA129594	43-66	homologue to UniRef100_Q6K950 Cluster: Nucleolar RNA-binding Nop10p-like protein
sof-miR-Seq5	CA228402	337-360
sof-miR-Seq5	CA286414	183-206
sof-miR-Seq5	CA259836	600-623	UniRef100_Q9KEW2 Cluster: Cinnamoyl ester hydrolase
sof-miR-Seq5	CA229744	197-220	homologue to UniRef100_Q10HJ4 Cluster: Expressed protein
sof-miR-Seq5	CA214238	306-329	similar to UniRef100_Q0ISK2 Cluster: Os11g0505200 protein
sof-miR-Seq5	TC144099	744-765	similar to UniRef100_Q6H7J8 Cluster: Transcription factor-like
sof-miR-Seq5	CA289677	239-261
sof-miR-Seq5	CA281921	560-582
sof-miR-Seq5	FF281710	508-531	weakly similar to UniRef100_A0TMT8 Cluster: Ubiquinone biosynthesis hydroxylase, UbiH/UbiF/VisC/COQ6 family
sof-miR-Seq5	TC149921	33-56
sof-miR-Seq6	TC153718	257-280	similar to UniRef100_Q697H6 Cluster: ATP synthase F0 subunit 6
sof-miR-Seq6	TC124961	417-440	similar to UniRef100_Q4W1F7 Cluster: Thioredoxin h1 protein
sof-miR-Seq7	TC130098	271-290
sof-miR-Seq7	CA270551	79-98	similar to UniRef100_A7P6U7 Cluster: Chromosome chr9 scaffold_7, whole genome shotgun sequence
sof-miR-Seq7	CA206810	129-148	similar to UniRef100_A9V985 Cluster: Predicted protein
sof-miR-Seq7	CA101110	73-92	homologue to UniRef100_Q9C4B4 Cluster: Cell surface glycoprotein precursor
sof-miR-Seq7	TC151912	590-608	weakly similar to UniRef100_A1A442 Cluster: Diacylglycerol acyltransferase
sof-miR-Seq7	CA200824	446-464	weakly similar to UniRef100_Q9FFZ4 Cluster: Gb|AAF00670.1
sof-miR-Seq7	TC148492	1242-1261
sof-miR-Seq7	TC113248	718-737	similar to UniRef100_Q9FPT5 Cluster: Ubiquitin carboxyl-terminal hydrolase 1
sof-miR-Seq7	TC152641	675-694	UniRef100_Q84KZ4 Cluster: MADS-box transcription factor MADS2
sof-miR-Seq7	TC150124	454-473	UniRef100_Q84KZ4 Cluster: MADS-box transcription factor MADS2
sof-miR-Seq7	CA103603	337-356	UniRef100_Q23EA4 Cluster: TPR Domain containing protein
sof-miR-Seq7	CA172109	135-154
sof-miR-Seq7	CA198902	334-353
sof-miR-Seq7	CA236275	222-241	weakly similar to UniRef100_Q40488 Cluster: Cyclin A-like protein
sof-miR-Seq7	TC132416	528-547	similar to UniRef100_A7Q3B7 Cluster: Chromosome chr12 scaffold_47, whole genome shotgun sequence
sof-miR-Seq7	CA203029	143-162
sof-miR-Seq7	CA238633	183-200	UniRef100_O36398 Cluster: R-transactivator
sof-miR-Seq7	TC114872	666-684	similar to UniRef100_Q9ATR1 Cluster: Zinc-induced protein
sof-miR-Seq7	TC140938	979-998	similar to UniRef100_A7QHR7 Cluster: Chromosome chr8 scaffold_99, whole genome shotgun sequence
sof-miR-Seq7	TC115982	674-693
sof-miR-Seq7	CA213962	401-420
sof-miR-Seq7	TC120001	1143-1160	similar to UniRef100_A7P727 Cluster: Chromosome chr9 scaffold_7, whole genome shotgun sequence
sof-miR-Seq7	BQ533802	142-160
sof-miR-Seq7	CA270065	425-444	similar to UniRef100_Q10AH3 Cluster: Histone-like transcription factor and archaeal histone family protein expressed
sof-miR-Seq7	CA238224	185-204
sof-miR-Seq7	DV730856	391-410
sof-miR-Seq8	CA089725	433-456
sof-miR-Seq8	CA259286	99-122
sof-miR-Seq8	CA268214	405-428
sof-miR-Seq8	CA167120	507-530	similar to UniRef100_A8IY75 Cluster: Predicted protein
sof-miR-Seq9	TC130098	270-290
sof-miR-Seq9	CA270551	78-98	similar to UniRef100_A7P6U7 Cluster: Chromosome chr9 scaffold_7, whole genome shotgun sequence
sof-miR-Seq9	CA206810	128-148	similar to UniRef100_A9V985 Cluster: Predicted protein
sof-miR-Seq9	CA140220	296-316	weakly similar to UniRef100_A8HTN8 Cluster: Predicted protein
sof-miR-Seq9	CA101110	72-92	homologue to UniRef100_Q9C4B4 Cluster: Cell surface glycoprotein precursor
sof-miR-Seq9	TC151912	589-608	weakly similar to UniRef100_A1A442 Cluster: Diacylglycerol acyltransferase
sof-miR-Seq9	TC120262	1215-1235	homologue to UniRef100_Q94G01 Cluster: Nuclear matrix protein 1
sof-miR-Seq9	TC148492	1241-1261
sof-miR-Seq9	TC113248	717-737	similar to UniRef100_Q9FPT5 Cluster: Ubiquitin carboxyl-terminal hydrolase 1
sof-miR-Seq9	TC152641	674-694	UniRef100_Q84KZ4 Cluster: MADS-box transcription factor MADS2
sof-miR-Seq9	TC150124	453-473	UniRef100_Q84KZ4 Cluster: MADS-box transcription factor MADS2
sof-miR-Seq9	CA103603	336-356	UniRef100_Q23EA4 Cluster: TPR Domain containing protein
sof-miR-Seq9	CA172109	134-154
sof-miR-Seq9	CA198902	333-353
sof-miR-Seq9	CA200824	444-464	weakly similar to UniRef100_Q9FFZ4 Cluster: Gb|AAF00670.1
sof-miR-Seq9	CA236275	221-241	weakly similar to UniRef100_Q40488 Cluster: Cyclin A-like protein
sof-miR-Seq9	TC132416	527-547	similar to UniRef100_A7Q3B7 Cluster: Chromosome chr12 scaffold_47, whole genome shotgun sequence
sof-miR-Seq9	CA238633	181-200	UniRef100_O36398 Cluster: R-transactivator
sof-miR-Seq9	CA203029	143-162
sof-miR-Seq9	TC140938	978-998	similar to UniRef100_A7QHR7 Cluster: Chromosome chr8 scaffold_99, whole genome shotgun sequence
sof-miR-Seq9	TC115982	673-693
sof-miR-Seq9	CA111289	440-460	similar to UniRef100_Q43475 Cluster: SNF1-related protein kinase
sof-miR-Seq9	CA213962	400-420
sof-miR-Seq9	TC120001	1141-1160	similar to UniRef100_A7P727 Cluster: Chromosome chr9 scaffold_7, whole genome shotgun sequence
sof-miR-Seq9	BQ533802	141-160
sof-miR-Seq9	CA270065	424-444	similar to UniRef100_Q10AH3 Cluster: Histone-like transcription factor and archaeal histone family protein expressed
sof-miR-Seq9	DV730856	390-410
sof-miR-Seq10	TC133228	1181-1201	similar to UniRef100_A7P428 Cluster: Chromosome chr1 scaffold_5, whole genome shotgun sequence
sof-miR-Seq11	CA270551	101-121	similar to UniRef100_A7P6U7 Cluster: Chromosome chr9 scaffold_7, whole genome shotgun sequence
sof-miR-Seq11	CA235384	01-021
sof-miR-Seq11	CA163026	160-179	similar to UniRef100_A4GJ04 Cluster: Acyl-CoA thioesterase I
sof-miR-Seq11	TC153748	1234-1253	similar to UniRef100_A7PA65 Cluster: Chromosome chr14 scaffold_9, whole genome shotgun sequence
sof-miR-Seq11	CA148658	567-586	weakly similar to UniRef100_A7P8F8 Cluster: Chromosome chr3 scaffold_8, whole genome shotgun sequence
sof-miR-Seq12	TC153857	634-652	similar to UniRef100_P18122 Cluster: Catalase isozyme 1
sof-miR-Seq13	CA144335	450-472	similar to UniRef100_Q0IZ51 Cluster: Os10g0131000 protein
sof-miR-Seq13	TC138265	1534-1557	homologue to UniRef100_Q4RID3 Cluster: Chromosome 8 SCAF15044, whole genome shotgun sequence
sof-miR-Seq13	FF281710	508-531	weakly similar to UniRef100_A0TMT8 Cluster: Ubiquinone biosynthesis hydroxylase, UbiH/UbiF/VisC/COQ6 family
sof-miR-Seq13	TC136071	447-468	similar to UniRef100_Q10P28 Cluster: Nucleotide-sensitive chloride conductance regulator family protein, expressed
sof-miR-Seq13	CA202738	321-343	homologue to UniRef100_A8MKV8 Cluster: Molybdopterin-guanine dinucleotide biosynthesis protein B
sof-miR-Seq13	CA153101	519-542
sof-miR-Seq13	CA229744	197-220	homologue to UniRef100_Q10HJ4 Cluster: Expressed protein
sof-miR-Seq13	TC114705	886-909
sof-miR-Seq14	CA215868	79-98	similar to UniRef100_A6MZ92 Cluster: ATP citrate lyase alpha subunit
sof-miR-Seq14	CA276056	142-161
sof-miR-Seq14	CA131470	390-410
sof-miR-Seq14	TC137080	426-446
sof-miR-Seq14	TC117196	566-585
sof-miR-Seq14	TC114374	524-543	homologue to UniRef100_O24415 Cluster: 60S acidic ribosomal protein P2B
sof-miR-Seq14	TC154982	517-536	homologue to UniRef100_O24415 Cluster: 60S acidic ribosomal protein P2B
sof-miR-Seq15	CA119524	254-277	similar to UniRef100_Q4S5W6 Cluster: Chromosome 9 SCAF14729, whole genome shotgun sequence
sof-miR-Seq16	TC124961	430-453	similar to UniRef100_Q4W1F7 Cluster: Thioredoxin h1 protein
sof-miR-Seq17	TC124961	404-427	similar to UniRef100_Q4W1F7 Cluster: Thioredoxin h1 protein
sof-miR-Seq18	No target found
sof-miR-Seq19	CA236275	217-240	weakly similar to UniRef100_Q40488 Cluster: Cyclin A-like protein
sof-miR-Seq19	TC154834	46-69
sof-miR-Seq19	CA206810	124-147	similar to UniRef100_A9V985 Cluster: Predicted protein
sof-miR-Seq19	TC151912	585-608	weakly similar to UniRef100_A1A442 Cluster: Diacylglycerol acyltransferase
sof-miR-Seq19	CA066243	338-361	similar to UniRef100_A7P038 Cluster: Chromosome chr6 scaffold_3, whole genome shotgun sequence
sof-miR-Seq19	TC152641	670-693	UniRef100_Q84KZ4 Cluster: MADS-box transcription factor MADS2
sof-miR-Seq19	TC150124	449-472	UniRef100_Q84KZ4 Cluster: MADS-box transcription factor MADS2
sof-miR-Seq19	TC114872	661-684	similar to UniRef100_Q9ATR1 Cluster: Zinc-induced protein
sof-miR-Seq19	CA103603	332-355	UniRef100_Q23EA4 Cluster: TPR Domain containing protein
sof-miR-Seq19	CA172109	130-153
sof-miR-Seq19	CA238633	177-200	UniRef100_O36398 Cluster: R-transactivator
sof-miR-Seq19	CA213962	396-419
sof-miR-Seq19	CA101110	68-91	homologue to UniRef100_Q9C4B4 Cluster: Cell surface glycoprotein precursor
sof-miR-Seq19	TC130098	268-289
sof-miR-Seq19	CA241106	171-193	similar to UniRef100_Q7S5T4 Cluster: Predicted protein
sof-miR-Seq19	TC113248	713-736	similar to UniRef100_Q9FPT5 Cluster: Ubiquitin carboxyl-terminal hydrolase 1
sof-miR-Seq19	TC142562	52-75
sof-miR-Seq19	CA270551	74-97	similar to UniRef100_A7P6U7 Cluster: Chromosome chr9 scaffold_7, whole genome shotgun sequence
sof-miR-Seq19	CA198902	329-352
sof-miR-Seq19	TC130784	1200-1224	similar to UniRef100_A2YUN1 Cluster: Ubiquitin carrier protein
sof-miR-Seq19	CA200824	447-463	weakly similar to UniRef100_Q9FFZ4 Cluster: Gb|AAF00670.1
sof-miR-Seq19	CF576274	554-575	similar to UniRef100_Q5K8T1 Cluster: Expressed protein
sof-miR-Seq20	CA238633	177-200	UniRef100_O36398 Cluster: R-transactivator
sof-miR-Seq20	TC120001	1137-1160	similar to UniRef100_A7P727 Cluster: Chromosome chr9 scaffold_7, whole genome shotgun sequence
sof-miR-Seq20	CA206810	124-147	similar to UniRef100_A9V985 Cluster: Predicted protein
sof-miR-Seq20	TC151912	585-608	weakly similar to UniRef100_A1A442 Cluster: Diacylglycerol acyltransferase
sof-miR-Seq20	CA200824	440-463	weakly similar to UniRef100_Q9FFZ4 Cluster: Gb|AAF00670.1
sof-miR-Seq20	TC152641	670-693	UniRef100_Q84KZ4 Cluster: MADS-box transcription factor MADS2
sof-miR-Seq20	TC150124	449-472	UniRef100_Q84KZ4 Cluster: MADS-box transcription factor MADS2
sof-miR-Seq20	CA270551	74-97	similar to UniRef100_A7P6U7 Cluster: Chromosome chr9 scaffold_7, whole genome shotgun sequence
sof-miR-Seq20	CA103603	332-355	UniRef100_Q23EA4 Cluster: TPR Domain containing protein
sof-miR-Seq20	CA172109	130-153
sof-miR-Seq20	CA230713	582-605	weakly similar to UniRef100_A7Q3B7 Cluster: Chromosome chr12 scaffold_47, whole genome shotgun sequence
sof-miR-Seq20	CA136295	155-178
sof-miR-Seq20	BQ533802	137-160
sof-miR-Seq20	CA101110	68-91	homologue to UniRef100_Q9C4B4 Cluster: Cell surface glycoprotein precursor
sof-miR-Seq20	CA241027	256-278	similar to UniRef100_Q4J9P7 Cluster: Phospholipase
sof-miR-Seq20	CA290574	06-028
sof-miR-Seq20	CA287554	125-147	UniRef100_A7QNI4 Cluster: 2-C-methyl-D-erythritol 2,4-cyclodiphosphate synthase
sof-miR-Seq20	TC113248	713-736	similar to UniRef100_Q9FPT5 Cluster: Ubiquitin carboxyl-terminal hydrolase 1
sof-miR-Seq20	CA198902	329-352
sof-miR-Seq20	CA276056	114-137
sof-miR-Seq21	No target found
sof-miR-Seq22	No target found
sof-miR-Seq23	CA203163	152-175	similar to UniRef100_A6DPN5 Cluster: 50S ribosomal protein L4
sof-miR-Seq23	CA238675	195-218	similar to UniRef100_A4ARH4 Cluster: DNA topoisomerase IV subunit A
sof-miR-Seq24	CA126310	265-288	similar to UniRef100_UPI0000384A82 Cluster: COG0457: FOG: TPR repeat
sof-miR-Seq24	CA203163	152-175	similar to UniRef100_A6DPN5 Cluster: 50S ribosomal protein L4
sof-miR-Seq24	CA238675	195-218	similar to UniRef100_A4ARH4 Cluster: DNA topoisomerase IV subunit A
sof-miR-Seq26	TC143447	512-535	homologue to UniRef100_O24415 Cluster: 60S acidic ribosomal protein P2B
sof-miR-Seq26	CA200910	292-315
sof-miR-Seq26	CA129594	43-66	homologue to UniRef100_Q6K950 Cluster: Nucleolar RNA-binding Nop10p-like protein
sof-miR-Seq26	TC134144	862-882	similar to UniRef100_Q6YYC3 Cluster: RNA polymerase II complex component SRB7 protein-like
sof-miR-Seq26	CA172513	292-313
sof-miR-Seq26	CA144335	451-472	similar to UniRef100_Q0IZ51 Cluster: Os10g0131000 protein
sof-miR-Seq26	TC138265	1534-1557	homologue to UniRef100_Q4RID3 Cluster: Chromosome 8 SCAF15044, whole genome shotgun sequence
sof-miR-Seq26	TC114705	886-909
sof-miR-Seq26	TC146202	1079-1099
sof-miR-Seq27	TC134144	859-882	similar to UniRef100_Q6YYC3 Cluster: RNA polymerase II complex component SRB7 protein-like
sof-miR-Seq27	CA172513	291-313
sof-miR-Seq27	CA144335	450-472	similar to UniRef100_Q0IZ51 Cluster: Os10g0131000 protein
sof-miR-Seq27	TC138265	1534-1557	homologue to UniRef100_Q4RID3 Cluster: Chromosome 8 SCAF15044, whole genome shotgun sequence
sof-miR-Seq27	TC117196	539-562
sof-miR-Seq27	TC143447	512-535	homologue to UniRef100_O24415 Cluster: 60S acidic ribosomal protein P2B
sof-miR-Seq27	CA200910	292-315
sof-miR-Seq27	CA129594	43-66	homologue to UniRef100_Q6K950 Cluster: Nucleolar RNA-binding Nop10p-like protein
sof-miR-Seq27	TC145851	51-73
sof-miR-Seq28	TC134144	859-882	similar to UniRef100_Q6YYC3 Cluster: RNA polymerase II complex component SRB7 protein-like
sof-miR-Seq28	TC137080	400-423
sof-miR-Seq28	CA200910	452-475
sof-miR-Seq28	TC114872	662-684	similar to UniRef100_Q9ATR1 Cluster: Zinc-induced protein
sof-miR-Seq28	CA289677	239-261
sof-miR-Seq28	CA172513	291-313
sof-miR-Seq28	CA144335	450-472	similar to UniRef100_Q0IZ51 Cluster: Os10g0131000 protein
sof-miR-Seq28	TC143447	515-535	homologue to UniRef100_O24415 Cluster: 60S acidic ribosomal protein P2B
sof-miR-Seq28	CA129594	46-66	homologue to UniRef100_Q6K950 Cluster: Nucleolar RNA-binding Nop10p-like protein
sof-miR-Seq28	TC138265	1534-1557	homologue to UniRef100_Q4RID3 Cluster: Chromosome 8 SCAF15044, whole genome shotgun sequence
sof-miR-Seq28	TC154834	47-70
sof-miR-Seq28	CA192791	83-106
sof-miR-Seq29	TC143447	512-535	homologue to UniRef100_O24415 Cluster: 60S acidic ribosomal protein P2B
sof-miR-Seq29	CA200910	292-315
sof-miR-Seq29	CA129594	43-66	homologue to UniRef100_Q6K950 Cluster: Nucleolar RNA-binding Nop10p-like protein
sof-miR-Seq29	CA172513	292-313
sof-miR-Seq29	TC145851	52-73
sof-miR-Seq29	TC154834	50-70
sof-miR-Seq29	TC117196	539-562
sof-miR-Seq29	TC149921	33-56
sof-miR-Seq29	TC146202	1079-1099
sof-miR-Seq30	CA172513	291-313
sof-miR-Seq30	TC145851	51-73
sof-miR-Seq30	TC154834	47-70
sof-miR-Seq30	TC117196	539-562
sof-miR-Seq30	TC143447	512-535	homologue to UniRef100_O24415 Cluster: 60S acidic ribosomal protein P2B
sof-miR-Seq30	CA200910	292-315
sof-miR-Seq30	CA129594	43-66	homologue to UniRef100_Q6K950 Cluster: Nucleolar RNA-binding Nop10p-like protein
sof-miR-Seq30	TC149921	33-56
sof-miR-Seq34	CA172513	291-313
sof-miR-Seq34	TC145851	51-73
sof-miR-Seq34	TC117196	539-562
sof-miR-Seq34	TC143447	512-535	homologue to UniRef100_O24415 Cluster: 60S acidic ribosomal protein P2B
sof-miR-Seq34	CA200910	292-315
sof-miR-Seq34	CA129594	43-66	homologue to UniRef100_Q6K950 Cluster: Nucleolar RNA-binding Nop10p-like protein
sof-miR-Seq34	CA229744	197-220	homologue to UniRef100_Q10HJ4 Cluster: Expressed protein
sof-miR-Seq34	TC149921	33-51
sof-miR-Seq35	CA162757	289-308
sof-miR-Seq35	TC138478	564-585	homologue to UniRef100_Q10S58 Cluster: Serine O-acetyltransferase family protein, expressed
sof-miR-Seq35	TC154567	202-222
sof-miR-Seq35	CA110856	531-550
sof-miR-Seq35	TC127384	682-701
sof-miR-Seq36	CA200824	467-487	weakly similar to UniRef100_Q9FFZ4 Cluster: Gb|AAF00670.1
sof-miR-Seq37	TC149921	59-79
sof-miR-Seq37	CA083228	22-41
sof-miR-Seq37	CA119706	159-179	similar to UniRef100_A7PCY0 Cluster: Chromosome chr17 scaffold_12, whole genome shotgun sequence
sof-miR-Seq37	CA133930	55-75	similar to UniRef100_A7Q8E4 Cluster: Chromosome chr5 scaffold_64, whole genome shotgun sequence
sof-miR-Seq37	TC131074	1223-1243
sof-miR-Seq37	TC140938	1020-1040	similar to UniRef100_A7QHR7 Cluster: Chromosome chr8 scaffold_99, whole genome shotgun sequence
sof-miR-Seq37	CA217608	104-124	similar to UniRef100_A7Q7I1 Cluster: Chromosome undetermined scaffold_60, whole genome shotgun sequence
sof-miR-Seq37	CN609341	244-264
sof-miR-Seq37	CA253323	98-118	UniRef100_A7T1X0 Cluster: Predicted protein
sof-miR-Seq37	DV733760	295-315
sof-miR-Seq37	CA263018	508-527
sof-miR-Seq37	CA130816	842-861	similar to UniRef100_Q3JRY2 Cluster: Pristinamycin I synthase 3 and 4
sof-miR-Seq38	CA145766	593-613	similar to UniRef100_A2U7X3 Cluster: Sodium/pantothenate symporter precursor
sof-miR-Seq38	TC143668	128-145
sof-miR-Seq39	CA145766	592-613	similar to UniRef100_A2U7X3 Cluster: Sodium/pantothenate symporter precursor
sof-miR-Seq39	CA250413	155-175
sof-miR-Seq39	CA162164	89-109	similar to UniRef100_Q4HTC6 Cluster: Probable periplasmic protein Cj0610c
sof-miR-Seq40	No target found
sof-miR-Seq41	TC153375	415-434
sof-miR-Seq41	CA083228	22-41
sof-miR-Seq41	TC149921	60-79
sof-miR-Seq41	CA133930	57-75	similar to UniRef100_A7Q8E4 Cluster: Chromosome chr5 scaffold_64, whole genome shotgun sequence
sof-miR-Seq41	CA119706	160-179	similar to UniRef100_A7PCY0 Cluster: Chromosome chr17 scaffold_12, whole genome shotgun sequence
sof-miR-Seq41	TC131074	1225-1243
sof-miR-Seq41	CN609341	245-264
sof-miR-Seq41	TC139079	941-960	homologue to UniRef100_Q0JEQ3 Cluster: Os04g0223000 protein
sof-miR-Seq41	DV733760	296-315
sof-miR-Seq42	TC153375	414-434
sof-miR-Seq42	TC149921	59-79
sof-miR-Seq42	CA083228	22-41
sof-miR-Seq42	CA119706	159-179	similar to UniRef100_A7PCY0 Cluster: Chromosome chr17 scaffold_12, whole genome shotgun sequence
sof-miR-Seq42	CA133930	55-75	similar to UniRef100_A7Q8E4 Cluster: Chromosome chr5 scaffold_64, whole genome shotgun sequence
sof-miR-Seq42	TC131074	1223-1243
sof-miR-Seq42	CN609341	244-264
sof-miR-Seq42	TC139079	940-960	homologue to UniRef100_Q0JEQ3 Cluster: Os04g0223000 protein
sof-miR-Seq42	CA253323	98-118	UniRef100_A7T1X0 Cluster: Predicted protein
sof-miR-Seq42	DV733760	295-315
sof-miR-Seq43	TC153375	414-434
sof-miR-Seq43	TC149921	59-79
sof-miR-Seq43	CA083228	22-41
sof-miR-Seq43	CA119706	159-179	similar to UniRef100_A7PCY0 Cluster: Chromosome chr17 scaffold_12, whole genome shotgun sequence
sof-miR-Seq43	CA133930	55-75	similar to UniRef100_A7Q8E4 Cluster: Chromosome chr5 scaffold_64, whole genome shotgun sequence
sof-miR-Seq43	CA217608	104-124	similar to UniRef100_A7Q7I1 Cluster: Chromosome undetermined scaffold_60, whole genome shotgun sequence
sof-miR-Seq43	TC131074	1223-1243
sof-miR-Seq43	CN609341	244-264
sof-miR-Seq44	CA286391	74-97	similar to UniRef100_Q6ES94 Cluster: Root cap protein 1-like
sof-miR-Seq44	TC153079	330-352	similar to UniRef100_Q5DBE9 Cluster: SJCHGC01974 protein
sof-miR-Seq44	TC116408	41-64
sof-miR-Seq44	CA295816	606-625	similar to UniRef100_A7PK33 Cluster: Acyl carrier protein
sof-miR-Seq45	CF576644	459-482	weakly similar to UniRef100_Q0JCM6 Cluster: Os04g0461600 protein
sof-miR-Seq45	TC154348	462-485	similar to UniRef100_Q68Y52 Cluster: Rac-like GTP-binding protein 2
sof-miR-Seq45	TC138157	688-711	homologue to UniRef100_Q8S3I8 Cluster: D1 protease-like protein precursor
sof-miR-Seq45	TC126036	687-710	similar to UniRef100_A7PZ62 Cluster: Chromosome chr4 scaffold_39, whole genome shotgun sequence
sof-miR-Seq45	TC131156	48-71	similar to UniRef100_A7PC42 Cluster: Chromosome chr2 scaffold_11, whole genome shotgun sequence
sof-miR-Seq45	CA165468	113-136
sof-miR-Seq45	CA251570	181-204
sof-miR-Seq45	CA235735	520-543	UniRef100_UPI00003760F6 Cluster: olfactory receptor Olr848
sof-miR-Seq45	TC148979	170-193
sof-miR-Seq45	FF281741	647-669
sof-miR-Seq45	CA235412	305-327
sof-miR-Seq45	TC152372	692-715	similar to UniRef100_Q2J3C8 Cluster: OmpA/MotB precursor
sof-miR-Seq45	TC128182	103-126
sof-miR-Seq45	CA104095	588-606	homologue to UniRef100_Q0J343 Cluster: Os09g0261300 protein
sof-miR-Seq46	TC154649	681-704
sof-miR-Seq46	TC134701	012-035	similar to UniRef100_Q0JL24 Cluster: Os01g0629400 protein
sof-miR-Seq46	TC151975	1420-1443	similar to UniRef100_A7PN19 Cluster: Chromosome chr14 scaffold_21, whole genome shotgun sequence
sof-miR-Seq46	TC120714	660-683	similar to UniRef100_A7QL42 Cluster: Chromosome chr3 scaffold_117, whole genome shotgun sequence
sof-miR-Seq46	TC153355	972-995	similar to UniRef100_Q7XCL0 Cluster: Expansin-like A2 precursor
sof-miR-Seq46	TC149066	321-344
sof-miR-Seq46	CA177751	82-105	weakly similar to UniRef100_A7PW57 Cluster: Chromosome chr8 scaffold_34, whole genome shotgun sequence
sof-miR-Seq46	TC130364	395-418
sof-miR-Seq46	CA295780	204-227	similar to UniRef100_A7QF88 Cluster: Chromosome undetermined scaffold_87, whole genome shotgun sequence
sof-miR-Seq46	CA184452	181-204	weakly similar to UniRef100_A9IF45 Cluster: Two-component response regulator
sof-miR-Seq46	CA287202	96-119
sof-miR-Seq46	CA122907	319-341	similar to UniRef100_A7PRZ8 Cluster: Chromosome chr14 scaffold_27, whole genome shotgun sequence
sof-miR-Seq46	TC155032	696-719	similar to UniRef100_Q2QML4 Cluster: TPR Domain containing protein, expressed
sof-miR-Seq46	TC154741	616-639	similar to UniRef100_A7QBC5 Cluster: Chromosome chr4 scaffold_73, whole genome shotgun sequence
sof-miR-Seq46	TC140651	703-726
sof-miR-Seq46	CA196304	117-140	similar to UniRef100_A9AQK4 Cluster: Major facilitator superfamily MFS_1
sof-miR-Seq46	DV548660	133-154
sof-miR-Seq46	CA193778	217-234	similar to UniRef100_A0GL77 Cluster: Transcriptional regulator, IclR family
sof-miR-Seq46	TC154951	385-401
sof-miR-Seq46	TC135188	645-661	similar to UniRef100_Q6MYW6 Cluster: Basic proline-rich protein
sof-miR-Seq47	TC117196	564-584
sof-miR-Seq48	CA126310	198-219	similar to UniRef100_UPI0000384A82 Cluster: COG0457: FOG: TPR repeat
sof-miR-Seq49	TC154649	681-704
sof-miR-Seq49	CA097165	541-564
sof-miR-Seq49	CA250571	316-339	UniRef100_A4F2N1 Cluster: Mt-collagen alpha I type XI
sof-miR-Seq49	TC129900	431-451	similar to UniRef100_A7PJC5 Cluster: Chromosome chr12 scaffold_18, whole genome shotgun sequence
sof-miR-Seq49	TC134701	012-035	similar to UniRef100_Q0JL24 Cluster: Os01g0629400 protein
sof-miR-Seq49	TC115753	1382-1405	similar to UniRef100_Q2R2E6 Cluster: Expressed protein
sof-miR-Seq49	TC151975	1420-1443	similar to UniRef100_A7PN19 Cluster: Chromosome chr14 scaffold_21, whole genome shotgun sequence
sof-miR-Seq49	TC120714	660-683	similar to UniRef100_A7QL42 Cluster: Chromosome chr3 scaffold_117, whole genome shotgun sequence
sof-miR-Seq49	TC153355	972-995	similar to UniRef100_Q7XCL0 Cluster: Expansin-like A2 precursor
sof-miR-Seq49	TC149066	321-344
sof-miR-Seq49	TC148554	331-354
sof-miR-Seq49	CA177751	82-105	weakly similar to UniRef100_A7PW57 Cluster: Chromosome chr8 scaffold_34, whole genome shotgun sequence
sof-miR-Seq49	CA080707	82-105
sof-miR-Seq49	TC130364	395-418
sof-miR-Seq49	CA295780	204-227	similar to UniRef100_A7QF88 Cluster: Chromosome undetermined scaffold_87, whole genome shotgun sequence
sof-miR-Seq49	TC136710	302-325	similar to UniRef100_Q2MV13 Cluster: Beta-mannosidase 4
sof-miR-Seq49	CA184452	181-204	weakly similar to UniRef100_A9IF45 Cluster: Two-component response regulator
sof-miR-Seq49	CA287202	96-119
sof-miR-Seq49	CA122907	319-341	similar to UniRef100_A7PRZ8 Cluster: Chromosome chr14 scaffold_27, whole genome shotgun sequence
sof-miR-Seq49	TC155032	696-719	similar to UniRef100_Q2QML4 Cluster: TPR Domain containing protein, expressed
sof-miR-Seq49	TC154741	616-639	similar to UniRef100_A7QBC5 Cluster: Chromosome chr4 scaffold_73, whole genome shotgun sequence
sof-miR-Seq49	TC140651	703-726
sof-miR-Seq49	CA196304	117-140	similar to UniRef100_A9AQK4 Cluster: Major facilitator superfamily MFS_1
sof-miR-Seq49	DV548660	133-154
sof-miR-Seq49	CA193778	217-234	similar to UniRef100_A0GL77 Cluster: Transcriptional regulator, IclR family
sof-miR-Seq50	No target found
sof-miR-Seq51	CA172513	315-335
sof-miR-Seq51	CA143684	173-190	similar to UniRef100_A3UFG2 Cluster: Fatty oxidation complex, alpha subunit
sof-miR-Seq51	TC141754	747-764
sof-miR-Seq51	CA192621	133-152	weakly similar to UniRef100_A7PY09 Cluster: Chromosome chr15 scaffold_37, whole genome shotgun sequence
sof-miR-Seq52	CA276056	140-160
sof-miR-Seq52	TC137080	425-445
sof-miR-Seq52	CA215868	79-97	similar to UniRef100_A6MZ92 Cluster: ATP citrate lyase alpha subunit
sof-miR-Seq52	TC117196	564-584
sof-miR-Seq52	TC154982	517-535	homologue to UniRef100_O24415 Cluster: 60S acidic ribosomal protein P2B
sof-miR-Seq52	TC114374	524-542	homologue to UniRef100_O24415 Cluster: 60S acidic ribosomal protein P2B
sof-miR-Seq52	CA147712	469-487
sof-miR-Seq52	TC133212	502-518	similar to UniRef100_A9KGR1 Cluster: Outer membrane protein
sof-miR-Seq52	TC116830	565-584	weakly similar to UniRef100_Q3LGX4 Cluster: Cytochrome b561
sof-miR-Seq52	TC129403	260-279	weakly similar to UniRef100_A7PAL2 Cluster: Chromosome chr14 scaffold_9, whole genome shotgun sequence
sof-miR-Seq53	CA126733	422-444	similar to UniRef100_Q4S026 Cluster: Chromosome 21 SCAF14785 whole genome shotgun sequence
sof-miR-Seq53	TC136071	446-468	similar to UniRef100_Q10P28 Cluster: Nucleotide-sensitive chloride conductance regulator family protein, expressed
sof-miR-Seq53	TC120001	1137-1160	similar to UniRef100_A7P727 Cluster: Chromosome chr9 scaffold_7, whole genome shotgun sequence
sof-miR-Seq53	TC122893	784-807	similar to UniRef100_Q93VL5 Cluster: Cullin-like protein
sof-miR-Seq53	CA206810	124-147	similar to UniRef100_A9V985 Cluster: Predicted protein
sof-miR-Seq53	TC151912	585-608	weakly similar to UniRef100_A1A442 Cluster: Diacylglycerol acyltransferase
sof-miR-Seq53	TC132416	523-546	similar to UniRef100_A7Q3B7 Cluster: Chromosome chr12 scaffold_47, whole genome shotgun sequence
sof-miR-Seq53	CA203029	138-161
sof-miR-Seq53	TC139862	403-426	similar to UniRef100_A7Z1H3 Cluster: YdaK
sof-miR-Seq53	CA238224	180-202
sof-miR-Seq53	CA121526	528-550	homologue to UniRef100_Q0J2W7 Cluster: Os09g0287300 protein
sof-miR-Seq53	CA283028	38-60
sof-miR-Seq53	TC152641	670-693	UniRef100_Q84KZ4 Cluster: MADS-box transcription factor MADS2
sof-miR-Seq53	TC150124	449-472	UniRef100_Q84KZ4 Cluster: MADS-box transcription factor MADS2
sof-miR-Seq53	CA103603	332-355	UniRef100_Q23EA4 Cluster: TPR Domain containing protein
sof-miR-Seq53	CA236275	217-240	weakly similar to UniRef100_Q40488 Cluster: Cyclin A-like protein
sof-miR-Seq53	CA116606	565-588	UniRef100_A6FVQ3 Cluster: Thiosulfate sulfurtransferase
sof-miR-Seq53	CA101110	68-91	homologue to UniRef100_Q9C4B4 Cluster: Cell surface glycoprotein precursor
sof-miR-Seq53	TC130098	268-289
sof-miR-Seq53	CA241106	171-193	similar to UniRef100_Q7S5T4 Cluster: Predicted protein
sof-miR-Seq53	TC113248	713-736	similar to UniRef100_Q9FPT5 Cluster: Ubiquitin carboxyl-terminal hydrolase 1
sof-miR-Seq53	TC115982	669-692
sof-miR-Seq53	CA198902	329-352
sof-miR-Seq53	CA144335	448-471	similar to UniRef100_Q0IZ51 Cluster: Os10g0131000 protein
sof-miR-Seq54	No target found
sof-miR-Seq55	CA251570	337-360
sof-miR-Seq55	TC134817	871-894
sof-miR-Seq55	TC141161	1361-1384
sof-miR-Seq55	CA114401	565-587	similar to UniRef100_Q8L5E1 Cluster: Acid phosphatase
sof-miR-Seq55	CA201547	157-179	UniRef100_Q45Q06 Cluster: JK_9P
sof-miR-Seq55	CA189145	498-520
sof-miR-Seq56	No target found
sof-miR-Seq57	No target found
sof-miR-Seq59	CA101112	398-421
sof-miR-Seq59	CO373211	139-161	similar to UniRef100_A6S8D9 Cluster: Predicted protein
sof-miR-Seq59	TC150426	06-028	similar to UniRef100_Q6K1V9 Cluster: Ribosomal protein-like
sof-miR-Seq60	TC127982	1114-1137	homologue to UniRef100_Q41783 Cluster: Tubulin beta-6 chain
sof-miR-Seq60	TC124961	428-451	similar to UniRef100_Q4W1F7 Cluster: Thioredoxin h1 protein
sof-miR-Seq61	TC149139	1160-1180	similar to UniRef100_A7PXR9 Cluster: Chromosome chr15 scaffold_37, whole genome shotgun sequence
sof-miR-Seq62	TC124961	429-452	similar to UniRef100_Q4W1F7 Cluster: Thioredoxin h1 protein
sof-miR-Seq63	CA226470	195-218
sof-miR-Seq63	TC120001	1183-1206	similar to UniRef100_A7P727 Cluster: Chromosome chr9 scaffold_7, whole genome shotgun sequence
sof-miR-Seq63	CA238270	423-446	similar to UniRef100_A4AJE4 Cluster: Threonine dehydratase
sof-miR-Seq63	CA238633	222-245	UniRef100_O36398 Cluster: R-transactivator
sof-miR-Seq63	CA214740	247-269
sof-miR-Seq63	CA146089	438-461	similar to UniRef100_Q0DG37 Cluster: Os05g0555100 protein
sof-miR-Seq64	CA296316	420-443
sof-miR-Seq64	CA067067	479-502	similar to UniRef100_A9TVU1 Cluster: Predicted protein
sof-miR-Seq64	TC152159	190-212
sof-miR-Seq64	CA195650	115-138
sof-miR-Seq64	CA256814	456-477
sof-miR-Seq64	TC125281	90-112	similar to UniRef100_Q2R3L9 Cluster: Expressed protein
sof-miR-Seq64	TC150092	1315-1338	similar to UniRef100_A7QK92 Cluster: Chromosome chr2 scaffold_112, whole genome shotgun sequence
sof-miR-Seq65	No target found
sof-miR-Seq66	TC152159	192-212
sof-miR-Seq66	CA238969	260-279
sof-miR-Seq66	CA296316	423-443
sof-miR-Seq66	TC149817	788-807	similar to UniRef100_Q0IR74 Cluster: Os11g0670100 protein
sof-miR-Seq66	CA177798	79-98
sof-miR-Seq66	CA195650	118-138
sof-miR-Seq66	CO373749	164-184
sof-miR-Seq66	CA285004	558-577
sof-miR-Seq66	CA146218	313-332	homologue to UniRef100_Q5BXW2 Cluster: SJCHGC01957 protein
sof-miR-Seq66	TC125281	98-112	similar to UniRef100_Q2R3L9 Cluster: Expressed protein
sof-miR-Seq67	CA193263	70-89	similar to UniRef100_Q3BUS1 Cluster: Outer membrane lipoprotein precursor
sof-miR-Seq68	TC138829	789-805	homologue to UniRef100_A3HE51 Cluster: Homoserine kinase
sof-miR-Seq68	CA084767	331-350	weakly similar to UniRef100_Q9SBM1 Cluster: Hydroxyproline-rich glycoprotein DZ-HRGP precursor
sof-miR-Seq68	CA267888	396-415	similar to UniRef100_Q2IIH7 Cluster: PE-PGRS family protein
sof-miR-Seq68	CA135947	196-213	similar to UniRef100_Q7F8R0 Cluster: KH domain-containing protein-like
sof-miR-Seq68	CA249541	232-249	similar to UniRef100_Q7F8R0 Cluster: KH domain-containing protein-like
sof-miR-Seq68	TC114869	27-47
sof-miR-Seq68	TC141617	52-72
sof-miR-Seq68	CA140507	06-026	weakly similar to UniRef100_Q9SPM8 Cluster: Nod factor binding lectin-nucleotide phosphohydrolase
sof-miR-Seq68	CA262910	22-42
sof-miR-Seq68	CA089218	08-028
sof-miR-Seq68	CA281840	252-272
sof-miR-Seq68	CA164032	308-320	similar to UniRef100_A7QS45 Cluster: Chromosome chr5 scaffold_156, whole genome shotgun sequence
sof-miR-Seq69	TC152159	190-212
sof-miR-Seq69	CA177798	75-98
sof-miR-Seq70	TC152159	190-212
sof-miR-Seq70	TC149817	784-807	similar to UniRef100_Q0IR74 Cluster: Os11g0670100 protein
sof-miR-Seq70	CA296316	420-443
sof-miR-Seq70	TC152204	900-922
sof-miR-Seq70	TC150092	1315-1338	similar to UniRef100_A7QK92 Cluster: Chromosome chr2 scaffold_112, whole genome shotgun sequence
sof-miR-Seq70	CA195650	115-138
sof-miR-Seq71	CA296316	420-443
sof-miR-Seq71	CA067067	479-502	similar to UniRef100_A9TVU1 Cluster: Predicted protein
sof-miR-Seq71	TC152159	190-212
sof-miR-Seq71	TC125281	90-112	similar to UniRef100_Q2R3L9 Cluster: Expressed protein
sof-miR-Seq71	TC149817	784-807	similar to UniRef100_Q0IR74 Cluster: Os11g0670100 protein
sof-miR-Seq72	CA065584	653-676	weakly similar to UniRef100_A9SKW3 Cluster: Predicted protein
sof-miR-Seq73	No target found
sof-miR-Seq74	TC124961	411-434	similar to UniRef100_Q4W1F7 Cluster: Thioredoxin h1 protein
sof-miR-Seq75	CF576758	274-295	similar to UniRef100_Q0D7E0 Cluster: Os07g0259300 protein
sof-miR-Seq75	CA205107	523-543	similar to UniRef100_Q0D7E0 Cluster: Os07g0259300 protein
sof-miR-Seq75	CA209266	135-156	similar to UniRef100_Q0DC66 Cluster: Os06g0478200 protein
sof-miR-Seq75	CA196406	135-156	similar to UniRef100_Q0DC66 Cluster: Os06g0478200 protein
sof-miR-Seq75	TC130883	892-909
sof-miR-Seq76	TC154567	191-214
sof-miR-Seq77	TC123391	264-282	similar to UniRef100_A7PFQ9 Cluster: Chromosome chr11 scaffold_14, whole genome shotgun sequence
sof-miR-Seq77	TC114422	396-414	similar to UniRef100_A7PFQ9 Cluster: Chromosome chr11 scaffold_14, whole genome shotgun sequence
sof-miR-Seq77	TC141917	257-275	similar to UniRef100_A7PFQ9 Cluster: Chromosome chr11 scaffold_14, whole genome shotgun sequence
sof-miR-Seq77	TC138761	478-498	similar to UniRef100_P51997 Cluster: 60S ribosomal protein L25
sof-miR-Seq77	CA126655	204-222
sof-miR-Seq77	TC152566	209-228	weakly similar to UniRef100_A7PNF0 Cluster: Chromosome chr1 scaffold_22, whole genome shotgun sequence
sof-miR-Seq77	TC124341	438-457	similar to UniRef100_Q945C5 Cluster: Origin recognition complex subunit 4
sof-miR-Seq77	CA217013	358-377	weakly similar to UniRef100_A7PNF0 Cluster: Chromosome chr1 scaffold_22, whole genome shotgun sequence
sof-miR-Seq78	CA299100	120-141
sof-miR-Seq78	TC153106	617-638	similar to UniRef100_Q5W7C4 Cluster: Unknow protein
sof-miR-Seq78	CA262671	578-599	homologue to UniRef100_Q073P1 Cluster: Cytochrome b
sof-miR-Seq78	CA222351	124-145	similar to UniRef100_Q5W7C4 Cluster: Unknow protein
sof-miR-Seq78	TC116337	139-158	homologue to UniRef100_A7QKC9 Cluster: Chromosome chr2 scaffold_112, whole genome shotgun sequence
sof-miR-Seq78	TC148870	201-221	similar to UniRef100_Q9S850 Cluster: Sulfite oxidase
sof-miR-Seq78	TC133430	652-672	weakly similar to UniRef100_Q0DNZ7 Cluster: Os03g0725100 protein
sof-miR-Seq78	DV730331	389-409
sof-miR-Seq78	CA109990	74-94	weakly similar to UniRef100_Q43742 Cluster: Glyoxysomal beta-ketoacyl-thiolase
sof-miR-Seq78	CA206822	437-456
sof-miR-Seq78	TC154101	147-168	similar to UniRef100_A7R677 Cluster: Chromosome undetermined scaffold_1179, whole genome shotgun sequence
sof-miR-Seq78	TC150058	746-767
sof-miR-Seq78	TC124757	449-470
sof-miR-Seq78	CA191927	559-580	weakly similar to UniRef100_A7PBC6 Cluster: Chromosome chr16 scaffold_10, whole genome shotgun sequence
sof-miR-Seq78	CA076842	74-95	similar to UniRef100_Q0D6Q9 Cluster: Os07g0452400 protein
sof-miR-Seq78	CA251417	310-331	similar to UniRef100_Q0JBS8 Cluster: Os04g0512100 protein
sof-miR-Seq78	TC145893	122-142
sof-miR-Seq78	TC154916	617-637
sof-miR-Seq78	TC119087	791-811	homologue to UniRef100_Q6TAR9 Cluster: Mitogen activated protein kinase 6
sof-miR-Seq78	TC154762	332-352	weakly similar to UniRef100_Q08195 Cluster: Cysteine-rich extensin-like protein-2
sof-miR-Seq78	TC154115	523-543
sof-miR-Seq78	CA261182	446-466	homologue to UniRef100_O48878 Cluster: Gene X-like protein
sof-miR-Seq78	TC141104	192-212	similar to UniRef100_Q9FKC4 Cluster: Gb|AAD20092.1
sof-miR-Seq78	CA282734	349-369	similar to UniRef100_A7PC22 Cluster: Chromosome chr2 scaffold_11, whole genome shotgun sequence
sof-miR-Seq78	TC147966	251-271	similar to UniRef100_Q1AKH8 Cluster: Reverse transcriptase family member
sof-miR-Seq78	CA133408	473-493
sof-miR-Seq78	TC153757	06-026	homologue to UniRef100_Q9ZR36 Cluster: Amylogenin
sof-miR-Seq78	CA086731	195-215	similar to UniRef100_Q3LZT3 Cluster: 83 kDa heat shock protein
sof-miR-Seq78	CA227992	66-86	similar to UniRef100_Q0J0R1 Cluster: Os09g0487500 protein
sof-miR-Seq78	CA093277	96-116	similar to UniRef100_Q2HTD6 Cluster: RNA-binding region RNP-1 (RNA recognition motif)
sof-miR-Seq78	CA213285	289-309	homologue to UniRef100_Q9M6P8 Cluster: Seed starch branching enzyme
sof-miR-Seq78	CA196271	156-176
sof-miR-Seq78	TC154968	264-284	homologue to UniRef100_P30792 Cluster: 2,3-bisphosphoglycerate-independent phosphoglycerate mutase
sof-miR-Seq78	CA096239	333-353
sof-miR-Seq78	CA171184	274-294	UniRef100_Q59FG6 Cluster: Myeloid/lymphoid or mixed-lineage leukemia 2 variant
sof-miR-Seq78	TC132201	586-606	homologue to UniRef100_Q5K5B6 Cluster: DEAD-box ATP-dependent RNA helicase 57
sof-miR-Seq78	CA174118	398-418
sof-miR-Seq78	CA098164	575-595	similar to UniRef100_Q9BYI0 Cluster: Cation chloride cotransporter 6
sof-miR-Seq78	CA212691	489-509	similar to UniRef100_A9G6T2 Cluster: Biotin-(Acetyl-CoA-carboxylase) ligase
sof-miR-Seq78	CA105449	206-226	homologue to UniRef100_Q6TAR9 Cluster: Mitogen activated protein kinase 6
sof-miR-Seq78	CA168488	436-456
sof-miR-Seq78	CA078656	148-168	similar to UniRef100_Q319R3 Cluster: Glycosyltransferase
sof-miR-Seq78	CA093241	393-413	homologue to UniRef100_P08735 Cluster: Glyceraldehyde-3-phosphate dehydrogenase, cytosolic 1
sof-miR-Seq78	CA102603	149-169	similar to UniRef100_A7PJN3 Cluster: Chromosome chr12 scaffold_18, whole genome shotgun sequence
sof-miR-Seq78	CA167312	194-214
sof-miR-Seq78	CF573131	71-91	similar to UniRef100_A0QFL5 Cluster: MmpS5 protein
sof-miR-Seq78	CA162249	85-105	UniRef100_Q9GV71 Cluster: MkpA protein
sof-miR-Seq78	CN606663	192-212
sof-miR-Seq78	CF570945	231-251	homologue to UniRef100_Q0DX12 Cluster: Os02g0781700 protein
sof-miR-Seq78	TC134010	1155-1174	similar to UniRef100_Q0D620 Cluster: Os07g0517300 protein
sof-miR-Seq78	CA204301	316-335	UniRef100_Q54JC8 Cluster: Phosphoribosylformylglycinamide synthase
sof-miR-Seq78	TC152133	156-175	similar to UniRef100_Q1AKH8 Cluster: Reverse transcriptase family member
sof-miR-Seq78	CA219008	444-461	homologue to UniRef100_P50300 Cluster: S-adenosylmethionine synthetase
sof-miR-Seq78	TC154609	581-601	homologue to UniRef100_Q40687 Cluster: Guanine nucleotide-binding protein subunit beta
sof-miR-Seq78	TC120102	122-142	homologue to UniRef100_Q69XV5 Cluster: DNA-binding protein-like
sof-miR-Seq78	TC122702	559-579	homologue to UniRef100_P42895 Cluster: Enolase 2
sof-miR-Seq78	CA067780	161-181	similar to UniRef100_A7NXT6 Cluster: Chromosome chr5 scaffold_2, whole genome shotgun sequence
sof-miR-Seq78	CA075509	303-323	weakly similar to UniRef100_Q1AKH8 Cluster: Reverse transcriptase family member
sof-miR-Seq78	CA209925	183-203	similar to UniRef100_A7Q9H2 Cluster: Chromosome chr19 scaffold_66, whole genome shotgun sequence
sof-miR-Seq78	CA258934	631-651	homologue to UniRef100_Q3S4H4 Cluster: Dual-specificity protein-like phosphatase 4
sof-miR-Seq78	CA131850	410-430	similar to UniRef100_Q0J398 Cluster: Os09g0244000 protein
sof-miR-Seq80	TC151493	44-67
sof-miR-Seq80	CA287554	325-348	UniRef100_A7QNI4 Cluster: 2-C-methyl-D-erythritol 2,4-cyclodiphosphate synthase
sof-miR-Seq80	CA216534	80-103
sof-miR-Seq80	CA285369	241-264
sof-miR-Seq80	CA214373	104-127
sof-miR-Seq80	CA165895	87-110	similar to UniRef100_Q8PI18 Cluster: Ribokinase
sof-miR-Seq80	CA238224	380-403
sof-miR-Seq80	TC135275	187-210
sof-miR-Seq81	TC151493	44-67
sof-miR-Seq81	CA287554	325-348	UniRef100_A7QNI4 Cluster: 2-C-methyl-D-erythritol 2,4-cyclodiphosphate synthase
sof-miR-Seq81	CA285369	241-264
sof-miR-Seq81	CA290574	206-229
sof-miR-Seq81	CA214373	104-127
sof-miR-Seq82	No target found
sof-miR-Seq83	TC153718	257-280	similar to UniRef100_Q697H6 Cluster: ATP synthase F0 subunit 6
sof-miR-Seq83	TC124961	417-440	similar to UniRef100_Q4W1F7 Cluster: Thioredoxin h1 protein
sof-miR-Seq84	TC153718	257-280	similar to UniRef100_Q697H6 Cluster: ATP synthase F0 subunit 6
sof-miR-Seq84	TC124961	417-440	similar to UniRef100_Q4W1F7 Cluster: Thioredoxin h1 protein
sof-miR-Seq85	CA091219	385-407	similar to UniRef100_Q0JKP9 Cluster: Os01g0658700 protein
sof-miR-Seq85	CA292510	205-227	similar to UniRef100_Q0JKP9 Cluster: Os01g0658700 protein
sof-miR-Seq85	CA147835	596-620	homologue to UniRef100_Q0JK71 Cluster: Os01g0692600 protein
sof-miR-Seq86	TC130812	1124-1147	similar to UniRef100_Q59IV6 Cluster: Plastidic phosphate translocator-like protein1
sof-miR-Seq86	TC150124	545-568	UniRef100_Q84KZ4 Cluster: MADS-box transcription factor MADS2
sof-miR-Seq86	CA103603	428-451	UniRef100_Q23EA4 Cluster: TPR Domain containing protein
sof-miR-Seq86	CA286875	38-61	UniRef100_O48555 Cluster: Ubiquitin carrier protein
sof-miR-Seq86	CA198902	421-444
sof-miR-Seq87	No target found
sof-miR-Seq88	CA108901	84-107	similar to UniRef100_Q0IT98 Cluster: Os11g0286800 protein
sof-miR-Seq88	TC122128	52-75
sof-miR-Seq89	CA200113	236-259	weakly similar to UniRef100_Q29NK4 Cluster: GA19807-PA
sof-miR-Seq89	CA108901	84-107	similar to UniRef100_Q0IT98 Cluster: Os11g0286800 protein
sof-miR-Seq89	CA251590	595-618	similar to UniRef100_UPI000065F870 Cluster: Homolog of Brachydanio rerio Nuclear lamin A.
sof-miR-Seq89	TC122128	52-75
sof-miR-Seq90	TC144348	403-426
sof-miR-Seq91	CA203163	143-166	similar to UniRef100_A6DPN5 Cluster: 50S ribosomal protein L4
sof-miR-Seq91	CA125690	501-524	homologue to UniRef100_A6N1P6 Cluster: Zinc finger (Zpr1-type) family protein
sof-miR-Seq92	CA203163	143-166	similar to UniRef100_A6DPN5 Cluster: 50S ribosomal protein L4
sof-miR-Seq93	CA203163	143-166	similar to UniRef100_A6DPN5 Cluster: 50S ribosomal protein L4
sof-miR-Seq94	No target found
sof-miR-Seq95	TC136071	474-497	similar to UniRef100_Q10P28 Cluster: Nucleotide-sensitive chloride conductance regulator family protein, expressed
sof-miR-Seq95	CA238224	208-231
sof-miR-Seq95	CA123389	209-232
sof-miR-Seq95	CA121526	556-579	homologue to UniRef100_Q0J2W7 Cluster: Os09g0287300 protein
sof-miR-Seq95	CA126733	450-473	similar to UniRef100_Q4S026 Cluster: Chromosome 21 SCAF14785 whole genome shotgun sequence
sof-miR-Seq95	TC132501	962-984	similar to UniRef100_A7PCX3 Cluster: Chromosome chr17 scaffold_12, whole genome shotgun sequence
sof-miR-Seq95	CA285369	65-87
sof-miR-Seq95	CF574210	21-43
sof-miR-Seq96	No target found
sof-miR-Seq97	No target found
sof-miR-Seq98	No target found
sof-miR-Seq99	TC143447	511-534	homologue to UniRef100_O24415 Cluster: 60S acidic ribosomal protein P2B
sof-miR-Seq99	CA200910	291-314
sof-miR-Seq99	CA129594	42-65	homologue to UniRef100_Q6K950 Cluster: Nucleolar RNA-binding Nop10p-like protein
sof-miR-Seq99	TC134144	858-881	similar to UniRef100_Q6YYC3 Cluster: RNA polymerase II complex component SRB7 protein-like
sof-miR-Seq99	CA172513	292-312
sof-miR-Seq99	CA144335	451-471	similar to UniRef100_Q0IZ51 Cluster: Os10g0131000 protein
sof-miR-Seq99	TC114705	885-908
sof-miR-Seq99	TC146202	1074-1098
sof-miR-Seq100	TC143447	511-534	homologue to UniRef100_O24415 Cluster: 60S acidic ribosomal protein P2B
sof-miR-Seq100	CA200910	291-314
sof-miR-Seq100	CA129594	42-65	homologue to UniRef100_Q6K950 Cluster: Nucleolar RNA-binding Nop10p-like protein
sof-miR-Seq100	CA172513	292-312
sof-miR-Seq100	TC145851	52-72
sof-miR-Seq100	TC146202	1074-1098
sof-miR-Seq101	TC134144	858-881	similar to UniRef100_Q6YYC3 Cluster: RNA polymerase II complex component SRB7 protein-like
sof-miR-Seq101	TC114872	661-684	similar to UniRef100_Q9ATR1 Cluster: Zinc-induced protein
sof-miR-Seq101	CA200910	451-474
sof-miR-Seq101	TC154834	46-69
sof-miR-Seq101	TC117196	538-561
sof-miR-Seq101	CA172109	130-153
sof-miR-Seq101	TC143447	511-534	homologue to UniRef100_O24415 Cluster: 60S acidic ribosomal protein P2B
sof-miR-Seq101	CA215868	49-72	similar to UniRef100_A6MZ92 Cluster: ATP citrate lyase alpha subunit
sof-miR-Seq101	CA192791	82-105
sof-miR-Seq101	CA206810	124-147	similar to UniRef100_A9V985 Cluster: Predicted protein
sof-miR-Seq101	TC151912	585-608	weakly similar to UniRef100_A1A442 Cluster: Diacylglycerol acyltransferase
sof-miR-Seq101	CA129594	42-65	homologue to UniRef100_Q6K950 Cluster: Nucleolar RNA-binding Nop10p-like protein
sof-miR-Seq101	CA255041	354-377	UniRef100_Q7P585 Cluster: Mg(2+) transport ATPase protein C
sof-miR-Seq101	CA101110	68-91	homologue to UniRef100_Q9C4B4 Cluster: Cell surface glycoprotein precursor
sof-miR-Seq101	CA119706	132-154	similar to UniRef100_A7PCY0 Cluster: Chromosome chr17 scaffold_12, whole genome shotgun sequence
sof-miR-Seq101	CA218736	66-88	similar to UniRef100_Q2QWU1 Cluster: Expressed protein
sof-miR-Seq101	CN608955	111-133
sof-miR-Seq101	TC138265	1533-1556	homologue to UniRef100_Q4RID3 Cluster: Chromosome 8 SCAF15044, whole genome shotgun sequence
sof-miR-Seq101	TC113248	713-736	similar to UniRef100_Q9FPT5 Cluster: Ubiquitin carboxyl-terminal hydrolase 1
sof-miR-Seq101	TC114705	885-908
sof-miR-Seq101	CA172513	289-312
sof-miR-Seq101	CA259836	599-622	UniRef100_Q9KEW2 Cluster: Cinnamoyl ester hydrolase
sof-miR-Seq101	TC145851	49-72
sof-miR-Seq101	CA144335	448-471	similar to UniRef100_Q0IZ51 Cluster: Os10g0131000 protein
sof-miR-Seq101	TC144099	743-765	similar to UniRef100_Q6H7J8 Cluster: Transcription factor-like
sof-miR-Seq101	CA214238	305-328	similar to UniRef100_Q0ISK2 Cluster: Os11g0505200 protein
sof-miR-Seq102	TC124888	533-553
sof-miR-Seq102	CA295329	577-597	similar to UniRef100_UPI00006600AC Cluster: Homolog of Homo sapiens Neuronal pentraxin-2 precursor
sof-miR-Seq102	CA295915	381-401	similar to UniRef100_Q7PSQ5 Cluster: AGAP011299-PA
sof-miR-Seq103	TC150668	179-201
sof-miR-Seq103	CA119651	209-231
sof-miR-Seq103	CA185710	202-224
sof-miR-Seq103	CA278806	315-338
sof-miR-Seq104	No target found
sof-miR-Seq105	No target found
sof-miR-Seq106	CA287554	335-358	UniRef100_A7QNI4 Cluster: 2-C-methyl-D-erythritol 2,4-cyclodiphosphate synthase
sof-miR-Seq106	CA283028	248-271
sof-miR-Seq106	CA238224	472-495
sof-miR-Seq106	CA290574	216-238
sof-miR-Seq106	CA251898	106-129	similar to UniRef100_Q0JA99 Cluster: Os04g0609700 protein
sof-miR-Seq106	CA126733	623-646	similar to UniRef100_Q4S026 Cluster: Chromosome 21 SCAF14785 whole genome shotgun sequence
sof-miR-Seq108	No target found
sof-miR-Seq109	TC132416	549-569	similar to UniRef100_A7Q3B7 Cluster: Chromosome chr12 scaffold_47, whole genome shotgun sequence
sof-miR-Seq109	TC149921	58-78
sof-miR-Seq109	TC140938	1019-1039	similar to UniRef100_A7QHR7 Cluster: Chromosome chr8 scaffold_99, whole genome shotgun sequence
sof-miR-Seq109	TC120405	650-670
sof-miR-Seq109	CA198902	355-375
sof-miR-Seq109	CF574551	127-147
sof-miR-Seq109	CA284063	49-67
sof-miR-Seq109	TC120262	1231-1250	homologue to UniRef100_Q94G01 Cluster: Nuclear matrix protein 1
sof-miR-Seq109	CA238021	384-403	homologue to UniRef100_Q94G01 Cluster: Nuclear matrix protein 1
sof-miR-Seq109	CA066243	364-384	similar to UniRef100_A7P038 Cluster: Chromosome chr6 scaffold_3, whole genome shotgun sequence
sof-miR-Seq109	CA101110	97-115	homologue to UniRef100_Q9C4B4 Cluster: Cell surface glycoprotein precursor
sof-miR-Seq111	TC131156	48-71	similar to UniRef100_A7PC42 Cluster: Chromosome chr2 scaffold_11, whole genome shotgun sequence
sof-miR-Seq111	CA235735	520-543	UniRef100_UPI00003760F6 Cluster: olfactory receptor Olr848
sof-miR-Seq111	FF281741	648-669
sof-miR-Seq111	CA235412	305-327
sof-miR-Seq111	TC113000	480-503	homologue to UniRef100_Q0D593 Cluster: Os07g0573300 protein
sof-miR-Seq111	TC152372	692-715	similar to UniRef100_Q2J3C8 Cluster: OmpA/MotB precursor
sof-miR-Seq111	CA210221	365-388	similar to UniRef100_Q08U78 Cluster: HYR domain protein
sof-miR-Seq111	TC123690	205-228
sof-miR-Seq111	CA176879	367-390
sof-miR-Seq111	CA068182	458-479	weakly similar to UniRef100_A4AM94 Cluster: 50S ribosomal protein L22
sof-miR-Seq111	TC146587	2298-2321	homologue to UniRef100_A7PE99 Cluster: Chromosome chr11 scaffold_13, whole genome shotgun sequence
sof-miR-Seq111	TC154348	462-485	similar to UniRef100_Q68Y52 Cluster: Rac-like GTP-binding protein 2
sof-miR-Seq111	TC138157	688-711	homologue to UniRef100_Q8S3I8 Cluster: D1 protease-like protein precursor
sof-miR-Seq111	TC126036	687-710	similar to UniRef100_A7PZ62 Cluster: Chromosome chr4 scaffold_39, whole genome shotgun sequence
sof-miR-Seq111	CA194267	94-117	similar to UniRef100_A7PQW7 Cluster: Chromosome chr6 scaffold_25, whole genome shotgun sequence
sof-miR-Seq111	TC115383	548-571
sof-miR-Seq111	CA146504	387-410	similar to UniRef100_A7P7A9 Cluster: Chromosome chr9 scaffold_7, whole genome shotgun sequence
sof-miR-Seq111	CA165468	113-136
sof-miR-Seq111	BQ534507	215-238	similar to UniRef100_Q7P6C0 Cluster: Transporter
sof-miR-Seq111	CA251570	181-204
sof-miR-Seq111	CF570380	214-237	similar to UniRef100_UPI0000DBFC80 Cluster: transcription elongation factor A (SII) 1 (Tcea1), mRNA
sof-miR-Seq111	TC148979	170-193
sof-miR-Seq111	CA104095	588-606	homologue to UniRef100_Q0J343 Cluster: Os09g0261300 protein
sof-miR-Seq111	CA150803	101-124
sof-miR-Seq111	CF576644	459-482	weakly similar to UniRef100_Q0JCM6 Cluster: Os04g0461600 protein
sof-miR-Seq111	DV730239	02-025
sof-miR-Seq113	TC153355	972-995	similar to UniRef100_Q7XCL0 Cluster: Expansin-like A2 precursor
sof-miR-Seq113	TC129900	431-451	similar to UniRef100_A7PJC5 Cluster: Chromosome chr12 scaffold_18, whole genome shotgun sequence
sof-miR-Seq113	TC140651	708-726
sof-miR-Seq113	TC154649	681-704
sof-miR-Seq113	CA295780	204-227	similar to UniRef100_A7QF88 Cluster: Chromosome undetermined scaffold_87, whole genome shotgun sequence
sof-miR-Seq113	DV548660	132-154
sof-miR-Seq113	TC134701	012-35	similar to UniRef100_Q0JL24 Cluster: Os01g0629400 protein
sof-miR-Seq113	TC151975	1420-1443	similar to UniRef100_A7PN19 Cluster: Chromosome chr14 scaffold_21, whole genome shotgun sequence
sof-miR-Seq113	TC120714	660-683	similar to UniRef100_A7QL42 Cluster: Chromosome chr3 scaffold_117, whole genome shotgun sequence
sof-miR-Seq113	CA231373	203-226	similar to UniRef100_A9CW62 Cluster: Phosphomannomutase
sof-miR-Seq113	CA177751	82-105	weakly similar to UniRef100_A7PW57 Cluster: Chromosome chr8 scaffold_34, whole genome shotgun sequence
sof-miR-Seq113	TC130364	395-418
sof-miR-Seq113	CA230265	203-226	UniRef100_UPI0000DC162C Cluster: hedgehog acyltransferase
sof-miR-Seq113	CA184452	181-204	weakly similar to UniRef100_A9IF45 Cluster: Two-component response regulator
sof-miR-Seq113	CA287202	96-119
sof-miR-Seq113	CA196304	120-140	similar to UniRef100_A9AQK4 Cluster: Major facilitator superfamily MFS_1
sof-miR-Seq113	TC155032	701-719	similar to UniRef100_Q2QML4 Cluster: TPR Domain containing protein, expressed
sof-miR-Seq114	CA282945	488-511	similar to UniRef100_A0CVY6 Cluster: Chromosome undetermined scaffold_3 whole genome shotgun sequence
sof-miR-Seq114	CA277692	107-130
sof-miR-Seq114	TC153236	529-552	similar to UniRef100_A7NXH9 Cluster: Chromosome chr5 scaffold_2, whole genome shotgun sequence
sof-miR-Seq114	TC140176	199-222
sof-miR-Seq114	CA197537	225-248	homologue to UniRef100_Q5VNP5 Cluster: Hydrolase-like
sof-miR-Seq114	CA166268	99-122
sof-miR-Seq114	DV548882	234-257	similar to UniRef100_Q7V387 Cluster: Aminotransferases class-I
sof-miR-Seq115	CA218445	20-37	similar to UniRef100_A7P0A9 Cluster: Chromosome chr6 scaffold_3, whole genome shotgun sequence
sof-miR-Seq115	TC150530	810-828	similar to UniRef100_Q0E0G2 Cluster: Os02g0553500 protein
sof-miR-Seq116	No target found
sof-miR-Seq118	TC149921	58-78
sof-miR-Seq118	CA119706	159-178	similar to UniRef100_A7PCY0 Cluster: Chromosome chr17 scaffold_12, whole genome shotgun sequence
sof-miR-Seq119	CN609341	243-263
sof-miR-Seq119	CA253323	97-117	UniRef100_A7T1X0 Cluster: Predicted protein
sof-miR-Seq120	TC149921	58-78
sof-miR-Seq120	CA083228	20-40
sof-miR-Seq120	CA119706	159-178	similar to UniRef100_A7PCY0 Cluster: Chromosome chr17 scaffold_12, whole genome shotgun sequence
sof-miR-Seq120	CA133930	55-74	similar to UniRef100_A7Q8E4 Cluster: Chromosome chr5 scaffold_64, whole genome shotgun sequence
sof-miR-Seq120	TC140938	1019-1039	similar to UniRef100_A7QHR7 Cluster: Chromosome chr8 scaffold_99, whole genome shotgun sequence
sof-miR-Seq120	CA217608	103-123	similar to UniRef100_A7Q7I1 Cluster: Chromosome undetermined scaffold_60, whole genome shotgun sequence
sof-miR-Seq120	TC131074	1223-1242
sof-miR-Seq120	DV733760	294-314
sof-miR-Seq120	CA284063	49-67
sof-miR-Seq120	CA263018	505-526
sof-miR-Seq121	CA145766	592-612	similar to UniRef100_A2U7X3 Cluster: Sodium/pantothenate symporter precursor
sof-miR-Seq121	CA250413	155-174
sof-miR-Seq121	TC116042	249-265	similar to UniRef100_Q0DKA8 Cluster: Os05g0178900 protein
sof-miR-Seq121	TC127349	203-219	similar to UniRef100_Q0DKA8 Cluster: Os05g0178900 protein
sof-miR-Seq121	TC114498	297-313	similar to UniRef100_Q0DKA8 Cluster: Os05g0178900 protein
sof-miR-Seq121	CA079302	165-181	similar to UniRef100_A7PYY5 Cluster: Chromosome chr4 scaffold_39, whole genome shotgun sequence
sof-miR-Seq121	CA245827	629-648
sof-miR-Seq121	CA162164	89-108	similar to UniRef100_Q4HTC6 Cluster: Probable periplasmic protein Cj0610c
sof-miR-Seq121	TC143910	636-651	similar to UniRef100_A7PIN5 Cluster: Chromosome chr13 scaffold_17, whole genome shotgun sequence
sof-miR-Seq121	TC129960	374-389	similar to UniRef100_A7PIN5 Cluster: Chromosome chr13 scaffold_17, whole genome shotgun sequence
sof-miR-Seq121	TC154969	680-699
sof-miR-Seq121	TC146689	121-140
sof-miR-Seq122	CA145766	592-612	similar to UniRef100_A2U7X3 Cluster: Sodium/pantothenate symporter precursor
sof-miR-Seq122	CA250413	155-174
sof-miR-Seq122	CA300404	105-124
sof-miR-Seq122	CA270057	23-41	similar to UniRef100_A4GXC9 Cluster: Sugar transporter protein
sof-miR-Seq122	TC151268	71-90
sof-miR-Seq122	TC150829	45-59	homologue to UniRef100_Q0QVS5 Cluster: 3-phosphoinositide dependent protein kinase 1
sof-miR-Seq123	TC153375	413-433
sof-miR-Seq123	TC149921	58-78
sof-miR-Seq123	CA083228	20-40
sof-miR-Seq123	CA119706	159-178	similar to UniRef100_A7PCY0 Cluster: Chromosome chr17 scaffold_12, whole genome shotgun sequence
sof-miR-Seq123	CA133930	55-74	similar to UniRef100_A7Q8E4 Cluster: Chromosome chr5 scaffold_64, whole genome shotgun sequence
sof-miR-Seq123	CA217608	103-123	similar to UniRef100_A7Q7I1 Cluster: Chromosome undetermined scaffold_60, whole genome shotgun sequence
sof-miR-Seq123	BQ533802	163-179
sof-miR-Seq123	TC122036	412-431	similar to UniRef100_A7Q1R1 Cluster: Chromosome chr7 scaffold_44, whole genome shotgun sequence
sof-miR-Seq123	DV733760	294-314
sof-miR-Seq123	TC139079	940-958	homologue to UniRef100_Q0JEQ3 Cluster: Os04g0223000 protein
sof-miR-Seq123	CA263018	505-526
sof-miR-Seq124	CA249038	144-167
sof-miR-Seq124	CA119706	187-210	similar to UniRef100_A7PCY0 Cluster: Chromosome chr17 scaffold_12, whole genome shotgun sequence
sof-miR-Seq125	CA238224	356-376
sof-miR-Seq125	CA165895	65-83	similar to UniRef100_Q8PI18 Cluster: Ribokinase
sof-miR-Seq125	TC135275	165-183
sof-miR-Seq125	CA287554	302-321	UniRef100_A7QNI4 Cluster: 2-C-methyl-D-erythritol 2,4-cyclodiphosphate synthase
sof-miR-Seq125	CF574233	352-371
sof-miR-Seq125	CA202476	167-186
sof-miR-Seq125	CA290574	183-202
sof-miR-Seq125	CA077439	15-34	weakly similar to UniRef100_Q69SI6 Cluster: Glucosyltransferase IS5a salicylate-induced-like
sof-miR-Seq125	CA251898	73-92	similar to UniRef100_Q0JA99 Cluster: Os04g0609700 protein
sof-miR-Seq125	CA116018	488-507	homologue to UniRef100_Q8LK09 Cluster: Histone deacetylase HDA110 isoform 1
sof-miR-Seq125	TC114734	197-216	similar to UniRef100_Q2L3A5 Cluster: SEC14 cytosolic factor (Secretion factor 14) family protein
sof-miR-Seq125	CA140514	241-260	similar to UniRef100_Q93ZE9 Cluster: At2g21540/F2G1.19
sof-miR-Seq125	CA216534	56-76
sof-miR-Seq125	TC146589	593-611
sof-miR-Seq125	CA166044	105-124	similar to UniRef100_A7QEY9 Cluster: Chromosome chr16 scaffold_86, whole genome shotgun sequence
sof-miR-Seq125	CA232995	58-77	similar to UniRef100_Q5QV57 Cluster: DNA adenine methylase
sof-miR-Seq125	CA214874	483-502
sof-miR-Seq125	CA088311	776-792	UniRef100_A2Y6S1 Cluster: ER lumen protein retaining receptor
sof-miR-Seq125	TC118196	697-716	similar to UniRef100_P92683 Cluster: Cytochrome c oxidase subunit Vb
sof-miR-Seq125	CF577459	443-463	similar to UniRef100_A7QEV6 Cluster: Chromosome chr16 scaffold_86, whole genome shotgun sequence
sof-miR-Seq126	CA201884	184-206
sof-miR-Seq126	CA079683	130-153	similar to UniRef100_Q09K05 Cluster: SM10
sof-miR-Seq126	CA084306	49-72	similar to UniRef100_A0D5G2 Cluster: Chromosome undetermined scaffold_38, whole genome shotgun sequence
sof-miR-Seq126	CA162853	41-61
sof-miR-Seq126	CA162861	27-47
sof-miR-Seq126	CA141669	150-173
sof-miR-Seq127	TC121597	268-288	UniRef100_P46420 Cluster: Glutathione S-transferase 4
sof-miR-Seq127	CA120882	543-563	similar to UniRef100_A8D7P8 Cluster: Peptidase S15
sof-miR-Seq127	CA167185	111-130
sof-miR-Seq127	TC122893	811-832	similar to UniRef100_Q93VL5 Cluster: Cullin-like protein
sof-miR-Seq127	CA130677	336-356	similar to UniRef100_A7RS72 Cluster: Predicted protein
sof-miR-Seq127	CA112342	56-76	similar to UniRef100_A7NXD3 Cluster: Chromosome chr5 scaffold_2, whole genome shotgun sequence
sof-miR-Seq127	CA185316	284-304
sof-miR-Seq127	CA229201	32-52
sof-miR-Seq127	TC153005	1091-1109
sof-miR-Seq127	CF571325	47-65
sof-miR-Seq128	TC153718	260-283	similar to UniRef100_Q697H6 Cluster: ATP synthase F0 subunit 6
sof-miR-Seq129	TC153718	260-283	similar to UniRef100_Q697H6 Cluster: ATP synthase F0 subunit 6
sof-miR-Seq130	CA125627	282-304
sof-miR-Seq130	CA244639	214-237
sof-miR-Seq130	TC149817	784-807	similar to UniRef100_Q0IR74 Cluster: Os11g0670100 protein
sof-miR-Seq131	CA133137	320-343
sof-miR-Seq131	CA244639	214-237
sof-miR-Seq131	TC152159	190-212
sof-miR-Seq131	CO373749	162-184
sof-miR-Seq131	CA296316	420-443
sof-miR-Seq132	CA128919	790-808
sof-miR-Seq132	TC126016	57-75	homologue to UniRef100_Q0JB40 Cluster: Os04g0558400 protein
sof-miR-Seq132	CA300178	294-312	similar to UniRef100_Q6Z707 Cluster: Non-ribosomal peptide synthetase modules and related proteins-like
sof-miR-Seq132	CA236858	316-334
sof-miR-Seq132	TC120237	390-409	similar to UniRef100_Q0DCX5 Cluster: Os06g0276300 protein
sof-miR-Seq132	TC124508	252-267	similar to UniRef100_Q5Z624 Cluster: Zinc finger protein-like
sof-miR-Seq132	TC139685	356-374	similar to UniRef100_Q0D3Y2 Cluster: Os07g0659700 protein
sof-miR-Seq132	CA259545	39-57	similar to UniRef100_A5H7F0 Cluster: Serine/threonine protein phosphatase
sof-miR-Seq132	CA140295	60-79	similar to UniRef100_Q6PQ02 Cluster: Ubiquitin fusion degradation protein
sof-miR-Seq132	TC122857	807-823	homologue to UniRef100_Q5U7K3 Cluster: Auxin-induced protein
sof-miR-Seq132	TC148979	48-68
sof-miR-Seq132	TC136155	490-507
sof-miR-Seq132	TC127024	516-533
sof-miR-Seq133	No target found
sof-miR-Seq134	TC112760	108-131
sof-miR-Seq136	CA238969	312-332
sof-miR-Seq136	CA113506	498-518	similar to UniRef100_Q0IXG5 Cluster: Os10g0439600 protein
sof-miR-Seq136	CA133137	379-399
sof-miR-Seq136	TC125281	139-159	similar to UniRef100_Q2R3L9 Cluster: Expressed protein
sof-miR-Seq136	CA195730	600-620
sof-miR-Seq136	CA169469	36-56	similar to UniRef100_A8Q403 Cluster: Nematode cuticle collagen N-terminal domain containing protein
sof-miR-Seq136	TC119764	647-663
sof-miR-Seq136	CA098102	455-474	similar to UniRef100_Q5DBE9 Cluster: SJCHGC01974 protein
sof-miR-Seq136	CA296316	485-505
sof-miR-Seq136	TC140755	378-397	similar to UniRef100_Q6YVY0 Cluster: Auxin response factor 7
sof-miR-Seq136	CA090931	549-568
sof-miR-Seq137	CA169469	36-56	similar to UniRef100_A8Q403 Cluster: Nematode cuticle collagen N-terminal domain containing protein
sof-miR-Seq137	TC125281	139-159	similar to UniRef100_Q2R3L9 Cluster: Expressed protein
sof-miR-Seq137	TC132516	590-610	similar to UniRef100_Q0ITJ6 Cluster: Os11g0248200 protein
sof-miR-Seq137	CA113506	498-518	similar to UniRef100_Q0IXG5 Cluster: Os10g0439600 protein
sof-miR-Seq137	CA266245	168-188
sof-miR-Seq137	CA067788	234-254
sof-miR-Seq137	CA296316	485-505
sof-miR-Seq137	TC119764	649-663
sof-miR-Seq138	TC125281	139-159	similar to UniRef100_Q2R3L9 Cluster: Expressed protein
sof-miR-Seq138	CA169469	36-56	similar to UniRef100_A8Q403 Cluster: Nematode cuticle collagen N-terminal domain containing protein
sof-miR-Seq138	CA195730	600-620
sof-miR-Seq138	TC150092	1344-1365	similar to UniRef100_A7QK92 Cluster: Chromosome chr2 scaffold_112, whole genome shotgun sequence
sof-miR-Seq138	CA266245	168-188
sof-miR-Seq138	CA067788	234-254
sof-miR-Seq138	CA133137	379-399
sof-miR-Seq138	CA296316	485-505
sof-miR-Seq138	TC119764	644-663
sof-miR-Seq138	CA290512	264-283
sof-miR-Seq138	TC125423	509-525
sof-miR-Seq139	TC155056	655-678	similar to UniRef100_A5FKA0 Cluster: Two component transcriptional regulator, LytTR family
sof-miR-Seq139	DN193413	207-230	similar to UniRef100_A5FKA0 Cluster: Two component transcriptional regulator, LytTR family
sof-miR-Seq139	TC120454	293-316	homologue to UniRef100_Q43661 Cluster: Wali7 protein
sof-miR-Seq139	TC115378	698-721	similar to UniRef100_Q9LHQ7 Cluster: mRNA cap guanine-N7 methyltransferase 1 (mRNA (guanine- N(7)-)-methyltransferase 1)
sof-miR-Seq139	CA266872	50-73	similar to UniRef100_Q3BMS9 Cluster: Filamentous hemagglutinin-related protein precursor
sof-miR-Seq139	BQ535981	533-556	similar to UniRef100_A0CNX1 Cluster: Chromosome undetermined scaffold_223 whole genome shotgun sequence
sof-miR-Seq139	CA199000	280-303
sof-miR-Seq139	DV548769	183-206
sof-miR-Seq139	CA124807	118-141	similar to UniRef100_A5FKA0 Cluster: Two component transcriptional regulator, LytTR family
sof-miR-Seq139	TC115538	22-44
sof-miR-Seq139	TC127268	310-332
sof-miR-Seq139	CA255688	309-331
sof-miR-Seq139	DV548792	405-427
sof-miR-Seq139	BQ537055	172-194
sof-miR-Seq139	CA139345	80-103	similar to UniRef100_A8DEV2 Cluster: Response regulator receiver modulated diguanylate cyclase
sof-miR-Seq139	CA104354	254-277	similar to UniRef100_Q0DY67 Cluster: Os02g0712500 protein
sof-miR-Seq139	CA079211	246-269	similar to UniRef100_Q0J6J9 Cluster: Os08g0306200 protein
sof-miR-Seq139	CA209072	571-594
sof-miR-Seq139	CA141346	85-108	similar to UniRef100_Q5N7G7 Cluster: Prolyl 4-hydroxylase alpha subunit-like
sof-miR-Seq139	TC118661	1129-1150	homologue to UniRef100_Q6XNL1 Cluster: 14-3-3-like protein
sof-miR-Seq139	TC146342	1756-1778	similar to UniRef100_Q5URW4 Cluster: ATPase 3
sof-miR-Seq139	TC150445	688-710	weakly similar to UniRef100_A8H3W3 Cluster: Nucleoside recognition domain protein
sof-miR-Seq139	TC138450	246-268
sof-miR-Seq139	TC113976	659-681	similar to UniRef100_A8IYR3 Cluster: DnaJ-like protein
sof-miR-Seq139	CA085597	290-312	similar to UniRef100_A1FDM5 Cluster: Signal recognition particle-docking protein FtsY
sof-miR-Seq139	CA162424	253-275	similar to UniRef100_Q84NP7 Cluster: Probable AMP deaminase
sof-miR-Seq139	CA177969	106-128	weakly similar to UniRef100_Q9JBM7 Cluster: Envelope glycoprotein
sof-miR-Seq139	CA211597	338-360
sof-miR-Seq139	TC129051	82-104
sof-miR-Seq139	CA164719	13-35	similar to UniRef100_A1YF92 Cluster: HDAC9
sof-miR-Seq139	TC113895	104-126
sof-miR-Seq139	TC152915	672-694
sof-miR-Seq139	CA280188	363-385
sof-miR-Seq139	CA264738	369-391	weakly similar to UniRef100_A7PP22 Cluster: Chromosome chr8 scaffold_23, whole genome shotgun sequence
sof-miR-Seq139	CA164230	408-430	homologue to UniRef100_Q5MJ27 Cluster: Low temperature and salt responsive protein
sof-miR-Seq139	TC128215	09-031	similar to UniRef100_A9US83 Cluster: Predicted protein
sof-miR-Seq139	CA236785	340-362
sof-miR-Seq139	CA195705	368-390	similar to UniRef100_Q98596 Cluster: Precoat protein
sof-miR-Seq139	CA167293	73-95	similar to UniRef100_Q8RV42 Cluster: Holocarboxylase synthetase 2
sof-miR-Seq139	CA076178	33-55
sof-miR-Seq139	CA105977	137-159	weakly similar to UniRef100_Q9MLX3 Cluster: NADH dehydrogenase subunit 4
sof-miR-Seq139	TC152560	591-613	similar to UniRef100_A0MAV5 Cluster: Allene oxide synthase
sof-miR-Seq139	CA158441	123-145
sof-miR-Seq139	CA263108	08-030
sof-miR-Seq139	CA080846	14-36
sof-miR-Seq139	CA124088	143-165	similar to UniRef100_Q3M5I7 Cluster: ABC-2
sof-miR-Seq139	CA224296	09-031	weakly similar to UniRef100_Q43475 Cluster: SNF1-related protein kinase
sof-miR-Seq139	CF574469	50-72	similar to UniRef100_Q7ZYY5 Cluster: Signal peptidase 25 kDa subunit
sof-miR-Seq139	CA249978	07-029
sof-miR-Seq139	CA101098	276-298	UniRef100_Q0WR84 Cluster: Oligopeptide transporter-like protein
sof-miR-Seq139	CA165936	277-298	similar to UniRef100_A4WG11 Cluster: Adenylate cyclase
sof-miR-Seq139	TC138864	15-37
sof-miR-Seq139	TC151979	455-477	UniRef100_Q9AQU5 Cluster: Aquaporin PIP1-3/PIP1-4
sof-miR-Seq139	TC128528	941-963	UniRef100_Q94CH1 Cluster: Seven transmembrane protein Mlo4
sof-miR-Seq139	CA093239	527-549
sof-miR-Seq139	CA220880	493-515
sof-miR-Seq139	CA204587	130-152
sof-miR-Seq139	CF573355	104-126	homologue to UniRef100_Q10NM3 Cluster: RNA recognition motif family protein, expressed
sof-miR-Seq140	CA216534	77-100
sof-miR-Seq140	CA238224	377-400
sof-miR-Seq140	CA214373	101-124
sof-miR-Seq140	TC151493	42-64
sof-miR-Seq140	CA287554	323-345	UniRef100_A7QNI4 Cluster: 2-C-methyl-D-erythritol 2,4-cyclodiphosphate synthase
sof-miR-Seq140	CA283028	236-258
sof-miR-Seq140	CA251898	94-116	similar to UniRef100_Q0JA99 Cluster: Os04g0609700 protein
sof-miR-Seq140	CA214874	504-526
sof-miR-Seq140	CA202738	516-537	homologue to UniRef100_A8MKV8 Cluster: Molybdopterin-guanine dinucleotide biosynthesis protein B
sof-miR-Seq141	No target found
sof-miR-Seq142	CA270551	177-197	similar to UniRef100_A7P6U7 Cluster: Chromosome chr9 scaffold_7, whole genome shotgun sequence
sof-miR-Seq142	CA198902	430-450
sof-miR-Seq142	CA103603	437-457	UniRef100_Q23EA4 Cluster: TPR Domain containing protein
sof-miR-Seq142	TC150124	554-574	UniRef100_Q84KZ4 Cluster: MADS-box transcription factor MADS2
sof-miR-Seq142	CA163026	239-259	similar to UniRef100_A4GJ04 Cluster: Acyl-CoA thioesterase I
sof-miR-Seq142	TC124151	87-105	homologue to UniRef100_Q0DBY3 Cluster: Os06g0507400 protein
sof-miR-Seq142	CA192060	54-72
sof-miR-Seq142	CA178723	54-72	weakly similar to UniRef100_A5A6P6 Cluster: Keratin 2A
sof-miR-Seq143	CA285763	221-239	UniRef100_A9GX43 Cluster: CDP-alcohol phosphatidyltransferase family protein
sof-miR-Seq143	CA197888	167-181	weakly similar to UniRef100_A7QW05 Cluster: Chromosome chr2 scaffold_196, whole genome shotgun sequence
sof-miR-Seq144	CA222783	138-161	weakly similar to UniRef100_Q9FVG6 Cluster: Transposase
sof-miR-Seq145	CA243665	117-137	similar to UniRef100_A7WFV6 Cluster: Hydrogenase expression/formation protein HypE
sof-miR-Seq146	CA237744	557-580	UniRef100_Q0ETI2 Cluster: Imidazoleglycerol-phosphate dehydratase
sof-miR-Seq146	CA083491	425-446	similar to UniRef100_A7Q9L0 Cluster: Chromosome chr5 scaffold_67, whole genome shotgun sequence
sof-miR-Seq147	DV639876	315-333
sof-miR-Seq147	CA171408	146-160	similar to UniRef100_Q0JE91 Cluster: Os04g0309600 protein
sof-miR-Seq147	CA117866	211-231
sof-miR-Seq147	CA139397	498-517
sof-miR-Seq148	CA231373	189-211	similar to UniRef100_A9CW62 Cluster: Phosphomannomutase
sof-miR-Seq148	CA230265	189-211	UniRef100_UPI0000DC162C Cluster: hedgehog acyltransferase
sof-miR-Seq148	TC149687	62-85	similar to UniRef100_Q2IMJ3 Cluster: LigA
sof-miR-Seq148	TC152372	678-701	similar to UniRef100_Q2J3C8 Cluster: OmpA/MotB precursor
sof-miR-Seq148	CA234459	119-142	similar to UniRef100_Q7RXS7 Cluster: Predicted protein
sof-miR-Seq148	CN610686	227-250	similar to UniRef100_A7Q9C3 Cluster: Chromosome chr19 scaffold_66, whole genome shotgun sequence
sof-miR-Seq148	TC126036	673-695	similar to UniRef100_A7PZ62 Cluster: Chromosome chr4 scaffold_39, whole genome shotgun sequence
sof-miR-Seq148	CA098331	310-332	weakly similar to UniRef100_Q56437 Cluster: Heat-stable toxin II
sof-miR-Seq148	CA107323	36-58
sof-miR-Seq148	CA078412	545-567
sof-miR-Seq148	CA177128	538-560	similar to UniRef100_A2XHE2 Cluster: Pseudouridylate synthase
sof-miR-Seq148	CA083910	356-378	UniRef100_Q755B8 Cluster: AFL095Wp
sof-miR-Seq148	CA235412	291-313
sof-miR-Seq148	TC120001	1507-1530	similar to UniRef100_A7P727 Cluster: Chromosome chr9 scaffold_7, whole genome shotgun sequence
sof-miR-Seq148	TC115753	1368-1391	similar to UniRef100_Q2R2E6 Cluster: Expressed protein
sof-miR-Seq148	TC147301	944-967	similar to UniRef100_A7PG65 Cluster: Chromosome chr6 scaffold_15, whole genome shotgun sequence
sof-miR-Seq148	CA194267	80-103	similar to UniRef100_A7PQW7 Cluster: Chromosome chr6 scaffold_25, whole genome shotgun sequence
sof-miR-Seq148	TC115383	534-557
sof-miR-Seq148	DV548862	373-396
sof-miR-Seq148	CA250123	371-392	similar to UniRef100_A5N050 Cluster: Predicted methyl accepting chemotaxis protein
sof-miR-Seq148	TC113000	466-488	homologue to UniRef100_Q0D593 Cluster: Os07g0573300 protein
sof-miR-Seq148	TC120371	823-845	similar to UniRef100_Q0DDU2 Cluster: Os06g0199400 protein
sof-miR-Seq148	TC154649	667-689
sof-miR-Seq148	TC124131	1067-1089
sof-miR-Seq148	TC154741	602-624	similar to UniRef100_A7QBC5 Cluster: Chromosome chr4 scaffold_73, whole genome shotgun sequence
sof-miR-Seq148	CA266020	314-336	similar to UniRef100_Q08XL7 Cluster: Glucose dehydrogenase
sof-miR-Seq148	TC148421	742-764	weakly similar to UniRef100_UPI000038CE46 Cluster: COG0419: ATPase involved in DNA repair
sof-miR-Seq148	CA240027	437-459	UniRef100_Q7ZUX0 Cluster: Zgc:55983
sof-miR-Seq148	CA125210	90-112	similar to UniRef100_Q7FZ76 Cluster: UMP synthase
sof-miR-Seq148	TC131156	34-56	similar to UniRef100_A7PC42 Cluster: Chromosome chr2 scaffold_11, whole genome shotgun sequence
sof-miR-Seq148	CA143354	308-330	similar to UniRef100_Q0DGE0 Cluster: Os05g0537400 protein
sof-miR-Seq148	CA224786	314-336	similar to UniRef100_Q8RWU6 Cluster: Sodium/hydrogen exchanger 6 (Na(+)/H(+) exchanger 6)
sof-miR-Seq148	TC117481	98-120	similar to UniRef100_A7PLW7 Cluster: Chromosome chr14 scaffold_21, whole genome shotgun sequence
sof-miR-Seq148	TC148554	317-339
sof-miR-Seq148	CA244430	114-136
sof-miR-Seq148	CA139935	369-391
sof-miR-Seq148	CA200004	177-199
sof-miR-Seq148	TC152242	145-167	similar to UniRef100_Q6IHW9 Cluster: HDC00495
sof-miR-Seq148	CA097165	527-549
sof-miR-Seq148	TC152474	532-554	homologue to UniRef100_P49087 Cluster: Vacuolar ATP synthase catalytic subunit A
sof-miR-Seq148	CA208210	286-308	similar to UniRef100_Q1E9W0 Cluster: Predicted protein
sof-miR-Seq148	CA251570	167-189
sof-miR-Seq148	CA235735	506-528	UniRef100_UPI00003760F6 Cluster: olfactory receptor Olr848
sof-miR-Seq148	CA232150	175-197
sof-miR-Seq148	CA250571	302-324	UniRef100_A4F2N1 Cluster: Mt-collagen alpha I type XI
sof-miR-Seq148	BQ535694	95-117	UniRef100_Q3L7H0 Cluster: IS4 transposase
sof-miR-Seq148	CA112356	146-168	similar to UniRef100_A4H3Z4 Cluster: Tyrosine phospatase-like protein
sof-miR-Seq148	TC146587	2284-2305	homologue to UniRef100_A7PE99 Cluster: Chromosome chr11 scaffold_13, whole genome shotgun sequence
sof-miR-Seq148	TC128086	753-774	similar to UniRef100_Q0JPF3 Cluster: Os01g0225600 protein
sof-miR-Seq148	TC128182	89-110
sof-miR-Seq148	TC123690	191-212
sof-miR-Seq148	CA257485	124-145	weakly similar to UniRef100_A8IHD9 Cluster: DEAH-box nuclear pre-mRNA splicing factor
sof-miR-Seq148	CA146504	373-394	similar to UniRef100_A7P7A9 Cluster: Chromosome chr9 scaffold_7, whole genome shotgun sequence
sof-miR-Seq148	CA134960	148-169	weakly similar to UniRef100_A7Q5Y8 Cluster: Chromosome chr14 scaffold_54, whole genome shotgun sequence
sof-miR-Seq148	CA259604	92-113	similar to UniRef100_A5GK80 Cluster: Uncharacterized conserved membrane protein
sof-miR-Seq148	CA135897	503-524	similar to UniRef100_A7P0J2 Cluster: Chromosome chr19 scaffold_4, whole genome shotgun sequence
sof-miR-Seq148	CA176879	353-374
sof-miR-Seq148	BQ534507	201-222	similar to UniRef100_Q7P6C0 Cluster: Transporter
sof-miR-Seq148	CA223115	370-391	similar to UniRef100_A7PI36 Cluster: Chromosome chr13 scaffold_17, whole genome shotgun sequence
sof-miR-Seq148	CA279149	192-213
sof-miR-Seq148	CF570380	200-221	similar to UniRef100_UPI0000DBFC80 Cluster: transcription elongation factor A (SII) 1 (Tcea1), mRNA
sof-miR-Seq148	CA290978	56-75	similar to UniRef100_Q7XY25 Cluster: Glutaredoxin
sof-miR-Seq148	TC151975	1406-1428	similar to UniRef100_A7PN19 Cluster: Chromosome chr14 scaffold_21, whole genome shotgun sequence
sof-miR-Seq148	TC154561	1127-1149	weakly similar to UniRef100_A6NGB9 Cluster: Uncharacterized protein WIPF3
sof-miR-Seq148	CA267363	182-204	similar to UniRef100_Q3ARJ1 Cluster: Restriction endonuclease S subunits-like
sof-miR-Seq148	TC138342	467-489
sof-miR-Seq148	CA270186	479-501	homologue to UniRef100_A7R949 Cluster: Chromosome undetermined scaffold_3315, whole genome shotgun sequence
sof-miR-Seq148	CA286038	475-497	similar to UniRef100_Q8SSE8 Cluster: HEAT-SHOCK PROTEIN HSP90 HOMOLOG
sof-miR-Seq148	CA086606	204-226	UniRef100_Q8S523 Cluster: D-type cyclin
sof-miR-Seq148	CA245264	335-357	similar to UniRef100_Q0CAN3 Cluster: Predicted protein
sof-miR-Seq148	CA171913	256-278	similar to UniRef100_Q10D85 Cluster: Expressed protein
sof-miR-Seq148	CA201862	332-354
sof-miR-Seq148	CA133322	467-489
sof-miR-Seq148	CA233048	170-192	similar to UniRef100_Q6ASS4 Cluster: SNF7 family protein
sof-miR-Seq148	CA196304	103-125	similar to UniRef100_A9AQK4 Cluster: Major facilitator superfamily MFS_1
sof-miR-Seq148	CA168717	425-447	similar to UniRef100_Q0J7U6 Cluster: Os08g0162100 protein
sof-miR-Seq148	TC136710	288-310	similar to UniRef100_Q2MV13 Cluster: Beta-mannosidase 4
sof-miR-Seq148	BQ532987	76-98	similar to UniRef100_A7PM59 Cluster: Chromosome chr14 scaffold_21, whole genome shotgun sequence
sof-miR-Seq148	CA184525	221-243	similar to UniRef100_Q820R3 Cluster: SpoT
sof-miR-Seq148	CA255634	143-163
sof-miR-Seq148	CA171451	351-371	similar to UniRef100_Q09XV5 Cluster: Chromodomain helicase DNA binding protein 8
sof-miR-Seq148	CA117548	500-518
sof-miR-Seq148	CA233397	87-103	similar to UniRef100_Q10LY8 Cluster: Expressed protein
sof-miR-Seq148	CN609970	290-313	similar to UniRef100_A8KZ54 Cluster: NmrA family protein
sof-miR-Seq148	TC153355	958-979	similar to UniRef100_Q7XCL0 Cluster: Expansin-like A2 precursor
sof-miR-Seq148	TC154348	448-469	similar to UniRef100_Q68Y52 Cluster: Rac-like GTP-binding protein 2
sof-miR-Seq148	TC119841	433-454	similar to UniRef100_Q4W1F7 Cluster: Thioredoxin h1 protein
sof-miR-Seq148	TC138157	674-695	homologue to UniRef100_Q8S3I8 Cluster: D1 protease-like protein precursor
sof-miR-Seq148	CA150803	87-108
sof-miR-Seq148	CA281191	474-495
sof-miR-Seq148	CA181698	350-371
sof-miR-Seq148	TC148979	156-177
sof-miR-Seq148	TC134335	120-142	similar to UniRef100_O24626 Cluster: Fatty acid desaturase
sof-miR-Seq148	CA249415	432-454
sof-miR-Seq148	CA168377	275-297
sof-miR-Seq148	CA084590	266-287	weakly similar to UniRef100_Q66PX0 Cluster: Alternative oxidase
sof-miR-Seq149	CA121526	572-595	homologue to UniRef100_Q0J2W7 Cluster: Os09g0287300 protein
sof-miR-Seq149	CA238224	224-247
sof-miR-Seq149	TC132501	978-1001	similar to UniRef100_A7PCX3 Cluster: Chromosome chr17 scaffold_12, whole genome shotgun sequence
sof-miR-Seq150	TC149139	1160-1180	similar to UniRef100_A7PXR9 Cluster: Chromosome chr15 scaffold_37, whole genome shotgun sequence
sof-miR-Seq150	CA139470	431-449
sof-miR-Seq151	TC153350	235-255
sof-miR-Seq151	CA221249	462-481	similar to UniRef100_Q337D3 Cluster: Methionine aminopeptidase
sof-miR-Seq151	TC116972	666-684	similar to UniRef100_A7Q9H3 Cluster: Chromosome chr19 scaffold_66, whole genome shotgun sequence
sof-miR-Seq151	TC137677	905-920	homologue to UniRef100_Q8LGN7 Cluster: Multidrug resistance-associated protein MRP1
sof-miR-Seq152	TC115202	431-450
sof-miR-Seq153	TC149227	236-258
sof-miR-Seq153	CA065333	202-224
sof-miR-Seq154	TC152159	191-211
sof-miR-Seq154	TC149817	786-806	similar to UniRef100_Q0IR74 Cluster: Os11g0670100 protein
sof-miR-Seq154	CA238969	260-278
sof-miR-Seq154	CA296316	422-442
sof-miR-Seq154	CA195730	536-556
sof-miR-Seq154	TC150092	1317-1336	similar to UniRef100_A7QK92 Cluster: Chromosome chr2 scaffold_112, whole genome shotgun sequence
sof-miR-Seq154	CA195650	120-137
sof-miR-Seq154	CA295799	275-293	similar to UniRef100_A7PKL2 Cluster: Chromosome chr7 scaffold_20, whole genome shotgun sequence
sof-miR-Seq154	CA146218	311-331	homologue to UniRef100_Q5BXW2 Cluster: SJCHGC01957 protein
sof-miR-Seq154	TC117140	322-341	weakly similar to UniRef100_A3X7T9 Cluster: NADH dehydrogenase subunit M
sof-miR-Seq155	CA296316	419-442
sof-miR-Seq155	CA067067	478-501	similar to UniRef100_A9TVU1 Cluster: Predicted protein
sof-miR-Seq155	CA105052	217-240	similar to UniRef100_A1RK19 Cluster: CRISPR-associated protein, Csy4 family
sof-miR-Seq155	TC152159	190-211
sof-miR-Seq155	TC125281	90-112	similar to UniRef100_Q2R3L9 Cluster: Expressed protein
sof-miR-Seq155	CA294244	236-259	similar to UniRef100_Q54296 Cluster: Polyketide synthase
sof-miR-Seq155	TC149817	783-806	similar to UniRef100_Q0IR74 Cluster: Os11g0670100 protein
sof-miR-Seq155	CA195650	114-137
sof-miR-Seq155	CA256814	456-477
sof-miR-Seq155	TC136354	968-990	weakly similar to UniRef100_A7NUB2 Cluster: Chromosome chr18 scaffold_1, whole genome shotgun sequence
sof-miR-Seq156	TC149817	786-806	similar to UniRef100_Q0IR74 Cluster: Os11g0670100 protein
sof-miR-Seq156	TC152159	191-211
sof-miR-Seq156	CA238969	260-278
sof-miR-Seq156	TC152204	901-920
sof-miR-Seq156	CA296316	422-442
sof-miR-Seq156	CA146218	311-327	homologue to UniRef100_Q5BXW2 Cluster: SJCHGC01957 protein
sof-miR-Seq156	TC150092	1317-1336	similar to UniRef100_A7QK92 Cluster: Chromosome chr2 scaffold_112, whole genome shotgun sequence
sof-miR-Seq157	No target found
sof-miR-Seq158	TC148075	389-412	similar to UniRef100_P49079 Cluster: Bifunctional aspartokinase/homoserine dehydrogenase 1, chloroplast precursor (AK-HD 1) (AK-HSDH 1) [Includes: Aspartokinase
sof-miR-Seq159	TC148075	389-412	similar to UniRef100_P49079 Cluster: Bifunctional aspartokinase/homoserine dehydrogenase 1, chloroplast precursor (AK-HD 1) (AK-HSDH 1) [Includes: Aspartokinase
sof-miR-Seq160	TC129984	256-279	homologue to UniRef100_A1YE34 Cluster: Ribosomal protein L3-B2
sof-miR-Seq161	No target found
sof-miR-Seq163	CN608955	128-148
sof-miR-Seq163	CA224947	470-490	UniRef100_UPI00015DD466 Cluster: peptidase M23 domain protein
sof-miR-Seq163	CA228402	353-373
sof-miR-Seq163	CA253323	88-108	UniRef100_A7T1X0 Cluster: Predicted protein
sof-miR-Seq163	CF574551	121-138
sof-miR-Seq163	TC115982	686-706
sof-miR-Seq163	CA066243	355-375	similar to UniRef100_A7P038 Cluster: Chromosome chr6 scaffold_3, whole genome shotgun sequence
sof-miR-Seq163	TC144221	504-519
sof-miR-Seq164	CA110724	619-638
sof-miR-Seq164	CA256690	302-321	weakly similar to UniRef100_Q90966 Cluster: Retinoic acid receptor alpha
sof-miR-Seq164	TC136338	717-737	similar to UniRef100_Q70EV9 Cluster: Cytochrome P450
sof-miR-Seq164	TC119070	201-221	homologue to UniRef100_Q52QH4 Cluster: NAC domain-containing protein 68
sof-miR-Seq164	TC135761	248-268	similar to UniRef100_Q7EZD3 Cluster: NAC2 protein-like
sof-miR-Seq164	TC153024	970-990	similar to UniRef100_A7PPW0 Cluster: Chromosome chr18 scaffold_24, whole genome shotgun sequence
sof-miR-Seq164	TC113354	212-232	similar to UniRef100_Q84K00 Cluster: NAC domain-containing protein 78
sof-miR-Seq164	TC139425	152-172	similar to UniRef100_Q84K00 Cluster: NAC domain-containing protein 78
sof-miR-Seq164	TC145402	198-218
sof-miR-Seq164	CA225489	204-224	similar to UniRef100_Q84K00 Cluster: NAC domain-containing protein 78
sof-miR-Seq164	TC134111	228-248	weakly similar to UniRef100_Q8LRL6 Cluster: Nam-like protein 9
sof-miR-Seq164	CA137572	222-242	homologue to UniRef100_Q52QH4 Cluster: NAC domain-containing protein 68
sof-miR-Seq164	CA218369	334-354	similar to UniRef100_Q2RAA7 Cluster: Associated with HOX family protein, expressed
sof-miR-Seq164	CA136371	202-222
sof-miR-Seq164	CA171676	222-242	similar to UniRef100_Q0DH37 Cluster: Os05g0494000 protein
sof-miR-Seq164	CA128009	243-263	homologue to UniRef100_Q52QH4 Cluster: NAC domain-containing protein 68
sof-miR-Seq164	CA144435	238-258	homologue to UniRef100_Q52QH4 Cluster: NAC domain-containing protein 68
sof-miR-Seq164	CA173327	103-123	similar to UniRef100_Q70EV8 Cluster: Cytochrome P450
sof-miR-Seq164	TC140966	96-114	similar to UniRef100_Q0J995 Cluster: Os04g0665600 protein
sof-miR-Seq164	CA207631	120-139	similar to UniRef100_Q0JDN6 Cluster: Os04g0389800 protein
sof-miR-Seq164	CA210479	120-139	similar to UniRef100_A7NVI4 Cluster: Chromosome chr18 scaffold_1, whole genome shotgun sequence
sof-miR-Seq164	TC140924	173-192	similar to UniRef100_Q0J0C7 Cluster: Os09g0516700 protein
sof-miR-Seq164	CA183739	91-110	similar to UniRef100_Q0JRB0 Cluster: Os01g0111400 protein
sof-miR-Seq164	CA186737	341-360	similar to UniRef100_A7Q9D3 Cluster: Chromosome chr19 scaffold_66, whole genome shotgun sequence
sof-miR-Seq164	CA183707	246-265	homologue to UniRef100_Q0J0C7 Cluster: Os09g0516700 protein
sof-miR-Seq164	TC120992	131-150
sof-miR-Seq164	TC122785	81-100	similar to UniRef100_A7PEE2 Cluster: Chromosome chr11 scaffold_13, whole genome shotgun sequence
sof-miR-Seq164	CA121167	386-405	similar to UniRef100_Q67UD3 Cluster: C2 domain-containing protein-like protein
sof-miR-Seq164	CA133989	178-199	similar to UniRef100_Q52QH4 Cluster: NAC domain-containing protein 68
sof-miR-Seq164	TC141819	171-191	similar to UniRef100_A7PLV1 Cluster: Chromosome chr14 scaffold_21, whole genome shotgun sequence
sof-miR-Seq164	TC152760	916-936	similar to UniRef100_Q0J6Y6 Cluster: Os08g0248500 protein
sof-miR-Seq164	CA254514	309-329	weakly similar to UniRef100_A7NUR2 Cluster: Chromosome chr18 scaffold_1, whole genome shotgun sequence
sof-miR-Seq164	TC140678	241-261	similar to UniRef100_A7PLV1 Cluster: Chromosome chr14 scaffold_21, whole genome shotgun sequence
sof-miR-Seq164	CA176519	315-335
sof-miR-Seq164	TC138870	342-362
sof-miR-Seq165	No target found
sof-miR-Seq166	TC137804	33-56	similar to UniRef100_Q2S5U4 Cluster: Peptidoglycan N-acetylmuramoylhydrolase
sof-miR-Seq167	TC151762	143-162
sof-miR-Seq167	TC124060	393-411	similar to UniRef100_A2TEQ3 Cluster: Zinc inducible protein
sof-miR-Seq167	CA138557	326-344	weakly similar to UniRef100_Q8ALU2 Cluster: Gag protein
sof-miR-Seq167	CA265653	335-353	weakly similar to UniRef100_Q5J1A3 Cluster: Pertactin
sof-miR-Seq167	TC131595	338-356	homologue to UniRef100_A2TEQ3 Cluster: Zinc inducible protein
sof-miR-Seq167	CA155986	326-344	similar to UniRef100_Q00VU1 Cluster: RS8_MAIZE 40S ribosomal protein S8 pir||T04088 ribosomal protein S8- maize
sof-miR-Seq167	CA146901	416-435	similar to UniRef100_A7PI51 Cluster: Chromosome chr13 scaffold_17, whole genome shotgun sequence
sof-miR-Seq167	CA114642	155-176
sof-miR-Seq167	CA292687	177-198
sof-miR-Seq167	TC117169	665-684
sof-miR-Seq167	TC126985	24-42	weakly similar to UniRef100_Q4T9A8 Cluster: Chromosome undetermined SCAF7607, whole genome shotgun sequence
sof-miR-Seq167	TC128048	561-577	similar to UniRef100_Q2IMJ3 Cluster: LigA
sof-miR-Seq167	TC124262	419-433	homologue to UniRef100_Q6JAH5 Cluster: B1-1
sof-miR-Seq167	CA071440	237-256	similar to UniRef100_Q0JH82 Cluster: Os01g0878800 protein
sof-miR-Seq167	TC113542	505-522	similar to UniRef100_Q0ITZ1 Cluster: Os11g0206700 protein
sof-miR-Seq167	CA265873	290-307
sof-miR-Seq167	CA072533	334-351	similar to UniRef100_Q0ITZ1 Cluster: Os11g0206700 protein
sof-miR-Seq167	CA235525	340-357
sof-miR-Seq168	CA238633	175-198	UniRef100_O36398 Cluster: R-transactivator
sof-miR-Seq168	TC152641	668-691	UniRef100_Q84KZ4 Cluster: MADS-box transcription factor MADS2
sof-miR-Seq168	CA103603	330-353	UniRef100_Q23EA4 Cluster: TPR Domain containing protein
sof-miR-Seq168	CA206810	122-145	similar to UniRef100_A9V985 Cluster: Predicted protein
sof-miR-Seq168	TC151912	583-606	weakly similar to UniRef100_A1A442 Cluster: Diacylglycerol acyltransferase
sof-miR-Seq168	TC140501	753-775	similar to UniRef100_Q0JH23 Cluster: Os01g0888700 protein
sof-miR-Seq168	CA172109	128-150
sof-miR-Seq168	CA200824	439-461	weakly similar to UniRef100_Q9FFZ4 Cluster: Gb|AAF00670.1
sof-miR-Seq168	CA235856	639-662	weakly similar to UniRef100_Q1XBG1 Cluster: Lipase
sof-miR-Seq168	CA270551	72-95	similar to UniRef100_A7P6U7 Cluster: Chromosome chr9 scaffold_7, whole genome shotgun sequence
sof-miR-Seq168	CA131495	317-340	similar to UniRef100_Q507P3 Cluster: Maturase K
sof-miR-Seq168	CA287554	123-146	UniRef100_A7QNI4 Cluster: 2-C-methyl-D-erythritol 2,4-cyclodiphosphate synthase
sof-miR-Seq168	CA101110	66-89	homologue to UniRef100_Q9C4B4 Cluster: Cell surface glycoprotein precursor
sof-miR-Seq168	TC154059	724-745	similar to UniRef100_Q2T6R2 Cluster: Glycogen synthase
sof-miR-Seq168	TC146704	570-591	similar to UniRef100_Q1ENF3 Cluster: Cystatin Hv-CPI5
sof-miR-Seq168	CA200910	450-471
sof-miR-Seq168	TC143447	509-531	homologue to UniRef100_O24415 Cluster: 60S acidic ribosomal protein P2B
sof-miR-Seq168	CA241027	255-277	similar to UniRef100_Q4J9P7 Cluster: Phospholipase
sof-miR-Seq168	CA290574	05-027
sof-miR-Seq168	BQ533802	136-158
sof-miR-Seq168	CA129594	40-62	homologue to UniRef100_Q6K950 Cluster: Nucleolar RNA-binding Nop10p-like protein
sof-miR-Seq168	CA238224	178-201
sof-miR-Seq168	CA202738	318-341	homologue to UniRef100_A8MKV8 Cluster: Molybdopterin-guanine dinucleotide biosynthesis protein B
sof-miR-Seq168	CA198902	327-350
sof-miR-Seq168	CA283028	36-59
sof-miR-Seq168	TC132416	521-544	similar to UniRef100_A7Q3B7 Cluster: Chromosome chr12 scaffold_47, whole genome shotgun sequence
sof-miR-Seq168	TC139862	401-424	similar to UniRef100_A7Z1H3 Cluster: YdaK
sof-miR-Seq168	TC113248	712-734	similar to UniRef100_Q9FPT5 Cluster: Ubiquitin carboxyl-terminal hydrolase 1
sof-miR-Seq168	CA276056	112-134
sof-miR-Seq168	DV730856	385-407
sof-miR-Seq169	CA098932	620-643	similar to UniRef100_Q46403 Cluster: Late transcription unit A protein
sof-miR-Seq169	CA280188	354-377
sof-miR-Seq169	CA264738	360-383	weakly similar to UniRef100_A7PP22 Cluster: Chromosome chr8 scaffold_23, whole genome shotgun sequence
sof-miR-Seq169	CA206241	491-514	similar to UniRef100_A5NVB2 Cluster: LigA
sof-miR-Seq169	CA158441	114-137
sof-miR-Seq169	CA157445	145-168
sof-miR-Seq169	CF574469	41-64	similar to UniRef100_Q7ZYY5 Cluster: Signal peptidase 25 kDa subunit
sof-miR-Seq169	CF573355	95-118	homologue to UniRef100_Q10NM3 Cluster: RNA recognition motif family protein, expressed
sof-miR-Seq169	CA224296	01-023	weakly similar to UniRef100_Q43475 Cluster: SNF1-related protein kinase
sof-miR-Seq169	TC134354	942-965	weakly similar to UniRef100_A7NZZ1 Cluster: Chromosome chr6 scaffold_3, whole genome shotgun sequence
sof-miR-Seq169	TC154487	503-526	similar to UniRef100_A7NUZ1 Cluster: Chromosome chr18 scaffold_1, whole genome shotgun sequence
sof-miR-Seq169	CA143166	162-185	similar to UniRef100_A7QBK1 Cluster: Chromosome chr13 scaffold_74, whole genome shotgun sequence
sof-miR-Seq169	CA093070	121-144	similar to UniRef100_A8UM56 Cluster: MHC class II antigen B
sof-miR-Seq169	CA092653	485-508	similar to UniRef100_Q0JJC7 Cluster: Os01g0748000 protein
sof-miR-Seq169	DV734376	351-372	similar to UniRef100_Q8SS61 Cluster: 26S PROTEASOME REGULATORY SUBUNIT 12
sof-miR-Seq169	TC146993	1654-1677	similar to UniRef100_Q6DW75 Cluster: Digalactosyldiacylglycerol synthase 2, chloroplast
sof-miR-Seq169	CA277195	124-147
sof-miR-Seq170	TC120454	285-308	homologue to UniRef100_Q43661 Cluster: Wali7 protein
sof-miR-Seq170	TC125745	347-370	similar to UniRef100_Q10Q07 Cluster: Expressed protein
sof-miR-Seq170	TC153141	328-351	similar to UniRef100_Q4T3M5 Cluster: Chromosome undetermined SCAF9987, whole genome shotgun sequence
sof-miR-Seq170	TC155056	647-670	similar to UniRef100_A5FKA0 Cluster: Two component transcriptional regulator, LytTR family
sof-miR-Seq170	CA139345	72-95	similar to UniRef100_A8DEV2 Cluster: Response regulator receiver modulated diguanylate cyclase
sof-miR-Seq170	CA266872	42-65	similar to UniRef100_Q3BMS9 Cluster: Filamentous hemagglutinin-related protein precursor
sof-miR-Seq170	BQ535981	525-548	similar to UniRef100_A0CNX1 Cluster: Chromosome undetermined scaffold_223 whole genome shotgun sequence
sof-miR-Seq170	DN193413	199-222	similar to UniRef100_A5FKA0 Cluster: Two component transcriptional regulator, LytTR family
sof-miR-Seq170	CA124807	110-133	similar to UniRef100_A5FKA0 Cluster: Two component transcriptional regulator, LytTR family
sof-miR-Seq170	TC118661	1121-1144	homologue to UniRef100_Q6XNL1 Cluster: 14-3-3-like protein
sof-miR-Seq170	TC153739	1104-1127
sof-miR-Seq170	TC115378	690-713	similar to UniRef100_Q9LHQ7 Cluster: mRNA cap guanine-N7 methyltransferase 1 (mRNA (guanine- N(7)-)-methyltransferase 1)
sof-miR-Seq170	TC146122	768-791	similar to UniRef100_A7R0Z8 Cluster: Chromosome undetermined scaffold_332, whole genome shotgun sequence
sof-miR-Seq170	CA085597	281-304	similar to UniRef100_A1FDM5 Cluster: Signal recognition particle-docking protein FtsY
sof-miR-Seq170	TC127268	301-324
sof-miR-Seq170	CA079211	238-261	similar to UniRef100_Q0J6J9 Cluster: Os08g0306200 protein
sof-miR-Seq170	TC128710	598-621
sof-miR-Seq170	CA141346	77-100	similar to UniRef100_Q5N7G7 Cluster: Prolyl 4-hydroxylase alpha subunit-like
sof-miR-Seq170	CA199000	272-295
sof-miR-Seq170	CA255688	300-323
sof-miR-Seq170	DV548769	175-198
sof-miR-Seq170	DV548792	396-419
sof-miR-Seq170	BQ537055	163-186
sof-miR-Seq170	TC113895	722-744
sof-miR-Seq170	TC144071	197-219	similar to UniRef100_A2Z7C4 Cluster: 1,2-dihydroxy-3-keto-5-methylthiopentene dioxygenase 1
sof-miR-Seq170	TC154918	387-409	homologue to UniRef100_A1QWS8 Cluster: PE-PGRS family protein
sof-miR-Seq170	CA236418	315-337	similar to UniRef100_A9WFC6 Cluster: Short-chain dehydrogenase/reductase SDR
sof-miR-Seq170	TC126010	637-659
sof-miR-Seq170	CA269143	17-39	weakly similar to UniRef100_A9W024 Cluster: Cytochrome c biogenesis protein transmembrane region precursor
sof-miR-Seq170	CA160219	160-182	similar to UniRef100_A4D2J9 Cluster: Calcium/calmodulin-dependent protein kinase (CaM kinase) II beta
sof-miR-Seq170	CA209072	564-586
sof-miR-Seq170	TC140617	17-39	homologue to UniRef100_Q94F60 Cluster: Lon protease homolog
sof-miR-Seq170	CA218483	426-448
sof-miR-Seq170	TC146342	1747-1770	similar to UniRef100_Q5URW4 Cluster: ATPase 3
sof-miR-Seq170	TC154545	667-690	similar to UniRef100_A7CDG2 Cluster: GCN5-related N-acetyltransferase
sof-miR-Seq170	TC154779	550-573
sof-miR-Seq170	TC152830	567-590
sof-miR-Seq170	CA162424	244-267	similar to UniRef100_Q84NP7 Cluster: Probable AMP deaminase
sof-miR-Seq170	CA080707	244-267
sof-miR-Seq170	TC121999	381-404
sof-miR-Seq170	CA211597	329-352
sof-miR-Seq170	CA067099	147-170	UniRef100_Q9HIW7 Cluster: Trehalose-6-phosphate phosphatase related protein
sof-miR-Seq170	CA164719	04-027	similar to UniRef100_A1YF92 Cluster: HDAC9
sof-miR-Seq170	DV548986	010-33
sof-miR-Seq170	CA101098	267-290	UniRef100_Q0WR84 Cluster: Oligopeptide transporter-like protein
sof-miR-Seq170	CA176358	213-236
sof-miR-Seq170	TC117197	545-567	similar to UniRef100_Q7NPE4 Cluster: Glr0111 protein
sof-miR-Seq170	DN193655	346-368
sof-miR-Seq170	CA103574	15-37	similar to UniRef100_A7NT64 Cluster: Chromosome chr18 scaffold_1, whole genome shotgun sequence
sof-miR-Seq170	CA200113	21-43	weakly similar to UniRef100_Q29NK4 Cluster: GA19807-PA
sof-miR-Seq170	CA202383	177-199
sof-miR-Seq170	TC138864	06-029
sof-miR-Seq170	TC154807	863-886	homologue to UniRef100_Q7NRH6 Cluster: General secretory pathway protein N
sof-miR-Seq170	TC137259	671-694	similar to UniRef100_A3VXX4 Cluster: PufL, Photosynthetic reaction center L subunit
sof-miR-Seq170	TC128528	932-955	UniRef100_Q94CH1 Cluster: Seven transmembrane protein Mlo4
sof-miR-Seq170	CA236785	331-354
sof-miR-Seq170	TC154929	206-229	homologue to UniRef100_A9V3K8 Cluster: Predicted protein
sof-miR-Seq170	CA195705	359-382	similar to UniRef100_Q98596 Cluster: Precoat protein
sof-miR-Seq170	CA076178	24-47
sof-miR-Seq170	CA072881	52-75	similar to UniRef100_Q0E2R0 Cluster: Os02g0219800 protein
sof-miR-Seq170	CA165936	268-291	similar to UniRef100_A4WG11 Cluster: Adenylate cyclase
sof-miR-Seq170	CA093239	518-541
sof-miR-Seq170	CA169618	584-607	weakly similar to UniRef100_Q52L29 Cluster: LOC445881 protein
sof-miR-Seq170	CA261387	241-264
sof-miR-Seq170	CA080846	05-028
sof-miR-Seq170	CA276709	491-514
sof-miR-Seq170	CA261110	488-511	similar to UniRef100_A5P2Y2 Cluster: Phosphoribosylamine--glycine ligase
sof-miR-Seq170	CA183342	47-70	UniRef100_A9MBW7 Cluster: Ppx/GppA phosphatase
sof-miR-Seq170	TC146509	268-291	similar to UniRef100_Q0SAK6 Cluster: Possible membrane protein
sof-miR-Seq170	TC148316	175-198	similar to UniRef100_A4TMT5 Cluster: Membrane protein
sof-miR-Seq170	TC136725	470-494	UniRef100_Q69EY5 Cluster: GDP dissociation inhibitor protein
sof-miR-Seq170	TC153355	753-776	similar to UniRef100_Q7XCL0 Cluster: Expansin-like A2 precursor
sof-miR-Seq170	TC151235	237-260	homologue to UniRef100_A3FBF7 Cluster: WRKY transcription factor
sof-miR-Seq170	TC154485	424-447	similar to UniRef100_Q75GI8 Cluster: Expressed protein
sof-miR-Seq170	TC146400	327-350	homologue to UniRef100_O04981 Cluster: Cystathionine gamma-synthase
sof-miR-Seq170	TC153803	245-268	weakly similar to UniRef100_Q7QF64 Cluster: AGAP000322-PA
sof-miR-Seq170	CF575497	241-264
sof-miR-Seq170	TC127365	510-533	similar to UniRef100_Q5CD17 Cluster: NAC domain-containing protein 77
sof-miR-Seq170	CA300050	390-413	similar to UniRef100_Q2QYY3 Cluster: RNA recognition motif family protein, expressed
sof-miR-Seq170	CA168077	96-119
sof-miR-Seq170	CA268965	358-381	similar to UniRef100_Q2HZE4 Cluster: Cinnamyl alcohol dehydrogenase
sof-miR-Seq170	CA300047	394-417
sof-miR-Seq170	CA101080	231-254	similar to UniRef100_UPI0000384B52 Cluster: COG0562: UDP-galactopyranose mutase
sof-miR-Seq170	TC127238	1019-1038	similar to UniRef100_Q2QXR6 Cluster: Leucine Rich Repeat family protein, expressed
sof-miR-Seq170	TC150364	437-459
sof-miR-Seq171	CA228402	360-380
sof-miR-Seq171	TC149921	56-74
sof-miR-Seq171	CA198902	353-373
sof-miR-Seq171	CA239353	242-260
sof-miR-Seq171	CA253323	97-115	UniRef100_A7T1X0 Cluster: Predicted protein
sof-miR-Seq171	CA119706	159-175	similar to UniRef100_A7PCY0 Cluster: Chromosome chr17 scaffold_12, whole genome shotgun sequence
sof-miR-Seq171	TC132416	547-566	similar to UniRef100_A7Q3B7 Cluster: Chromosome chr12 scaffold_47, whole genome shotgun sequence
sof-miR-Seq171	BQ533802	162-181
sof-miR-Seq171	CN609341	241-260
sof-miR-Seq171	CA281921	585-602
sof-miR-Seq171	CF574551	125-144
sof-miR-Seq171	TC152095	883-900
sof-miR-Seq171	DV733760	294-311
sof-miR-Seq171	CN608955	135-155
sof-miR-Seq171	TC148248	75-93	homologue to UniRef100_A5AYU8 Cluster: ATP synthase subunit beta
sof-miR-Seq171	CA263018	503-523
sof-miR-Seq172	No target found
sof-miR-Seq173	No target found
sof-miR-Seq174	CA126310	293-315	similar to UniRef100_UPI0000384A82 Cluster: COG0457: FOG: TPR repeat
sof-miR-Seq176	TC131156	44-67	similar to UniRef100_A7PC42 Cluster: Chromosome chr2 scaffold_11, whole genome shotgun sequence
sof-miR-Seq176	CA165468	109-132
sof-miR-Seq176	CA235412	301-324
sof-miR-Seq176	TC146587	2294-2317	homologue to UniRef100_A7PE99 Cluster: Chromosome chr11 scaffold_13, whole genome shotgun sequence
sof-miR-Seq176	TC113000	476-499	homologue to UniRef100_Q0D593 Cluster: Os07g0573300 protein
sof-miR-Seq176	FF281741	642-665
sof-miR-Seq176	TC126036	683-706	similar to UniRef100_A7PZ62 Cluster: Chromosome chr4 scaffold_39, whole genome shotgun sequence
sof-miR-Seq176	TC128182	99-122
sof-miR-Seq176	TC123690	201-224
sof-miR-Seq176	CA146504	383-406	similar to UniRef100_A7P7A9 Cluster: Chromosome chr9 scaffold_7, whole genome shotgun sequence
sof-miR-Seq176	CA176879	363-386
sof-miR-Seq176	BQ534507	211-234	similar to UniRef100_Q7P6C0 Cluster: Transporter
sof-miR-Seq176	CA235735	516-539	UniRef100_UPI00003760F6 Cluster: olfactory receptor Olr848
sof-miR-Seq176	CF570380	210-233	similar to UniRef100_UPI0000DBFC80 Cluster: transcription elongation factor A (SII) 1 (Tcea1), mRNA
sof-miR-Seq176	TC123164	010-0132	similar to UniRef100_A6QRP6 Cluster: Predicted protein
sof-miR-Seq176	TC154348	458-481	similar to UniRef100_Q68Y52 Cluster: Rac-like GTP-binding protein 2
sof-miR-Seq176	TC138157	684-707	homologue to UniRef100_Q8S3I8 Cluster: D1 protease-like protein precursor
sof-miR-Seq176	CA150803	97-120
sof-miR-Seq176	CA251570	177-200
sof-miR-Seq176	CA181698	360-383
sof-miR-Seq176	TC148979	166-189
sof-miR-Seq176	CF576644	455-478	weakly similar to UniRef100_Q0JCM6 Cluster: Os04g0461600 protein
sof-miR-Seq177	TC154649	677-700
sof-miR-Seq177	CA177751	78-101	weakly similar to UniRef100_A7PW57 Cluster: Chromosome chr8 scaffold_34, whole genome shotgun sequence
sof-miR-Seq178	CA231373	199-222	similar to UniRef100_A9CW62 Cluster: Phosphomannomutase
sof-miR-Seq178	CA230265	199-222	UniRef100_UPI0000DC162C Cluster: hedgehog acyltransferase
sof-miR-Seq178	CA122907	315-337	similar to UniRef100_A7PRZ8 Cluster: Chromosome chr14 scaffold_27, whole genome shotgun sequence
sof-miR-Seq178	CA177751	78-101	weakly similar to UniRef100_A7PW57 Cluster: Chromosome chr8 scaffold_34, whole genome shotgun sequence
sof-miR-Seq178	CA255634	151-169
sof-miR-Seq179	TC115753	1378-1401	similar to UniRef100_Q2R2E6 Cluster: Expressed protein
sof-miR-Seq179	TC149687	72-95	similar to UniRef100_Q2IMJ3 Cluster: LigA
sof-miR-Seq179	TC152372	688-711	similar to UniRef100_Q2J3C8 Cluster: OmpA/MotB precursor
sof-miR-Seq179	DV548862	383-406
sof-miR-Seq180	CA231373	199-222	similar to UniRef100_A9CW62 Cluster: Phosphomannomutase
sof-miR-Seq180	CA200004	187-210
sof-miR-Seq180	CA230265	199-222	UniRef100_UPI0000DC162C Cluster: hedgehog acyltransferase
sof-miR-Seq180	TC134701	08-031	similar to UniRef100_Q0JL24 Cluster: Os01g0629400 protein
sof-miR-Seq180	TC120714	656-679	similar to UniRef100_A7QL42 Cluster: Chromosome chr3 scaffold_117, whole genome shotgun sequence
sof-miR-Seq180	TC154649	677-700
sof-miR-Seq180	TC154741	612-635	similar to UniRef100_A7QBC5 Cluster: Chromosome chr4 scaffold_73, whole genome shotgun sequence
sof-miR-Seq180	TC131156	44-67	similar to UniRef100_A7PC42 Cluster: Chromosome chr2 scaffold_11, whole genome shotgun sequence
sof-miR-Seq180	CA098331	320-343	weakly similar to UniRef100_Q56437 Cluster: Heat-stable toxin II
sof-miR-Seq180	CA165468	109-132
sof-miR-Seq180	TC136710	298-321	similar to UniRef100_Q2MV13 Cluster: Beta-mannosidase 4
sof-miR-Seq180	BQ534026	20-43
sof-miR-Seq180	CA235412	301-324
sof-miR-Seq180	CA250571	312-335	UniRef100_A4F2N1 Cluster: Mt-collagen alpha I type XI
sof-miR-Seq180	CA184452	177-200	weakly similar to UniRef100_A9IF45 Cluster: Two-component response regulator
sof-miR-Seq180	TC151975	1416-1439	similar to UniRef100_A7PN19 Cluster: Chromosome chr14 scaffold_21, whole genome shotgun sequence
sof-miR-Seq180	TC155032	692-715	similar to UniRef100_Q2QML4 Cluster: TPR Domain containing protein, expressed
sof-miR-Seq180	TC153355	968-991	similar to UniRef100_Q7XCL0 Cluster: Expansin-like A2 precursor
sof-miR-Seq180	TC140651	699-722
sof-miR-Seq180	CA196304	113-136	similar to UniRef100_A9AQK4 Cluster: Major facilitator superfamily MFS_1
sof-miR-Seq180	CA080707	78-101
sof-miR-Seq180	CA193778	208-230	similar to UniRef100_A0GL77 Cluster: Transcriptional regulator, IclR family
sof-miR-Seq180	TC152474	542-564	homologue to UniRef100_P49087 Cluster: Vacuolar ATP synthase catalytic subunit A
sof-miR-Seq180	CA122907	315-337	similar to UniRef100_A7PRZ8 Cluster: Chromosome chr14 scaffold_27, whole genome shotgun sequence
sof-miR-Seq180	DV548660	126-150
sof-miR-Seq180	TC126216	449-466	similar to UniRef100_Q307X6 Cluster: Hydroxyacylglutathione hydrolase cytoplasmic-like
sof-miR-Seq180	TC154561	1137-1155	weakly similar to UniRef100_A6NGB9 Cluster: Uncharacterized protein WIPF3
sof-miR-Seq180	TC147301	882-900	similar to UniRef100_A7PG65 Cluster: Chromosome chr6 scaffold_15, whole genome shotgun sequence
sof-miR-Seq180	TC138342	477-495
sof-miR-Seq180	CA286038	485-503	similar to UniRef100_Q8SSE8 Cluster: HEAT-SHOCK PROTEIN HSP90 HOMOLOG
sof-miR-Seq180	CA245264	345-363	similar to UniRef100_Q0CAN3 Cluster: Predicted protein
sof-miR-Seq180	CA201862	342-360
sof-miR-Seq180	CA244430	124-142
sof-miR-Seq180	CA233048	180-198	similar to UniRef100_Q6ASS4 Cluster: SNF7 family protein
sof-miR-Seq180	CA168717	435-453	similar to UniRef100_Q0J7U6 Cluster: Os08g0162100 protein
sof-miR-Seq180	CA171451	359-377	similar to UniRef100_Q09XV5 Cluster: Chromodomain helicase DNA binding protein 8
sof-miR-Seq181	CA201547	189-212	UniRef100_Q45Q06 Cluster: JK_9P
sof-miR-Seq182	CA228402	331-354
sof-miR-Seq182	CA229744	191-214	homologue to UniRef100_Q10HJ4 Cluster: Expressed protein
sof-miR-Seq182	CA289677	233-256
sof-miR-Seq182	TC149944	522-544	homologue to UniRef100_Q10RN5 Cluster: AMP-binding enzyme family protein, expressed
sof-miR-Seq182	CA090731	540-562	homologue to UniRef100_Q10RN5 Cluster: AMP-binding enzyme family protein, expressed
sof-miR-Seq182	CA198902	324-346
sof-miR-Seq182	TC132416	518-540	similar to UniRef100_A7Q3B7 Cluster: Chromosome chr12 scaffold_47, whole genome shotgun sequence
sof-miR-Seq182	CA101110	63-85	homologue to UniRef100_Q9C4B4 Cluster: Cell surface glycoprotein precursor
sof-miR-Seq182	FF281710	502-525	weakly similar to UniRef100_A0TMT8 Cluster: Ubiquinone biosynthesis hydroxylase, UbiH/UbiF/VisC/COQ6 family
sof-miR-Seq182	CA119706	127-150	similar to UniRef100_A7PCY0 Cluster: Chromosome chr17 scaffold_12, whole genome shotgun sequence
sof-miR-Seq182	TC143447	506-529	homologue to UniRef100_O24415 Cluster: 60S acidic ribosomal protein P2B
sof-miR-Seq182	CA147712	435-458
sof-miR-Seq182	CA259836	594-617	UniRef100_Q9KEW2 Cluster: Cinnamoyl ester hydrolase
sof-miR-Seq182	CN608955	106-129
sof-miR-Seq182	CA129594	37-60	homologue to UniRef100_Q6K950 Cluster: Nucleolar RNA-binding Nop10p-like protein
sof-miR-Seq182	CA270551	69-91	similar to UniRef100_A7P6U7 Cluster: Chromosome chr9 scaffold_7, whole genome shotgun sequence
sof-miR-Seq182	CA122384	31-53	similar to UniRef100_UPI000038CF60 Cluster: COG0346: Lactoylglutathione lyase and related lyases
sof-miR-Seq182	CA215868	44-66	similar to UniRef100_A6MZ92 Cluster: ATP citrate lyase alpha subunit
sof-miR-Seq182	CA263018	475-497
sof-miR-Seq182	CA241106	166-188	similar to UniRef100_Q7S5T4 Cluster: Predicted protein
sof-miR-Seq182	CA286414	178-199
sof-miR-Seq182	CA297198	272-293
sof-miR-Seq182	CA075319	650-673
sof-miR-Seq182	DV730856	381-403
sof-miR-Seq182	TC149921	28-50
sof-miR-Seq183	CA229744	194-214	homologue to UniRef100_Q10HJ4 Cluster: Expressed protein
sof-miR-Seq183	CA228402	334-354
sof-miR-Seq183	CA090731	542-562	homologue to UniRef100_Q10RN5 Cluster: AMP-binding enzyme family protein, expressed
sof-miR-Seq183	CA289677	236-256
sof-miR-Seq183	TC149944	524-544	homologue to UniRef100_Q10RN5 Cluster: AMP-binding enzyme family protein, expressed
sof-miR-Seq183	CA101110	66-85	homologue to UniRef100_Q9C4B4 Cluster: Cell surface glycoprotein precursor
sof-miR-Seq183	CA217608	76-95	similar to UniRef100_A7Q7I1 Cluster: Chromosome undetermined scaffold_60, whole genome shotgun sequence
sof-miR-Seq183	TC132416	521-540	similar to UniRef100_A7Q3B7 Cluster: Chromosome chr12 scaffold_47, whole genome shotgun sequence
sof-miR-Seq183	CA198902	327-346
sof-miR-Seq183	FF281710	506-525	weakly similar to UniRef100_A0TMT8 Cluster: Ubiquinone biosynthesis hydroxylase, UbiH/UbiF/VisC/COQ6 family
sof-miR-Seq183	CA254126	117-136
sof-miR-Seq183	CA253323	70-89	UniRef100_A7T1X0 Cluster: Predicted protein
sof-miR-Seq184	TC149944	524-544	homologue to UniRef100_Q10RN5 Cluster: AMP-binding enzyme family protein, expressed
sof-miR-Seq184	CA289677	236-256
sof-miR-Seq184	CA090731	542-562	homologue to UniRef100_Q10RN5 Cluster: AMP-binding enzyme family protein, expressed
sof-miR-Seq184	CA257123	39-59
sof-miR-Seq184	CA217608	76-95	similar to UniRef100_A7Q7I1 Cluster: Chromosome undetermined scaffold_60, whole genome shotgun sequence
sof-miR-Seq184	CA228402	334-354
sof-miR-Seq184	CA263018	477-497
sof-miR-Seq184	CA229744	194-214	homologue to UniRef100_Q10HJ4 Cluster: Expressed protein
sof-miR-Seq184	CA239353	225-243
sof-miR-Seq184	CA191146	01-020	similar to UniRef100_Q3IL60 Cluster: 6-phosphogluconate dehydratase
sof-miR-Seq184	CA249038	124-141
sof-miR-Seq184	CA075319	653-668
sof-miR-Seq184	CA116758	120-140
sof-miR-Seq184	DV730856	385-403
sof-miR-Seq184	FF281710	506-525	weakly similar to UniRef100_A0TMT8 Cluster: Ubiquinone biosynthesis hydroxylase, UbiH/UbiF/VisC/COQ6 family
sof-miR-Seq184	CA270065	418-437	similar to UniRef100_Q10AH3 Cluster: Histone-like transcription factor and archaeal histone family protein expressed
sof-miR-Seq184	DV733760	267-286
sof-miR-Seq184	CA206411	264-284	UniRef100_A7HAA8 Cluster: Ribonuclease R
sof-miR-Seq185	No target found
sof-miR-Seq186	CF574158	271-291	weakly similar to UniRef100_Q4JEV5 Cluster: Pore-forming toxin-like protein Hfr-2
sof-miR-Seq186	TC154834	45-64
sof-miR-Seq186	CA066243	337-355	similar to UniRef100_A7P038 Cluster: Chromosome chr6 scaffold_3, whole genome shotgun sequence
sof-miR-Seq186	CA244697	94-113
sof-miR-Seq186	CA285369	36-55
sof-miR-Seq186	CA123389	180-199
sof-miR-Seq186	CA236275	217-234	weakly similar to UniRef100_Q40488 Cluster: Cyclin A-like protein
sof-miR-Seq186	TC125467	484-504	similar to UniRef100_Q5XIH0 Cluster: MAF1 homolog
sof-miR-Seq186	TC122906	463-483
sof-miR-Seq186	CA092490	550-570	similar to UniRef100_Q93119 Cluster: Antheraea pernyi fibroin
sof-miR-Seq186	CA278058	342-362
sof-miR-Seq186	TC152641	669-687	UniRef100_Q84KZ4 Cluster: MADS-box transcription factor MADS2
sof-miR-Seq186	CA103603	331-349	UniRef100_Q23EA4 Cluster: TPR Domain containing protein
sof-miR-Seq186	CA172109	129-147
sof-miR-Seq186	CA238224	179-197
sof-miR-Seq186	CA206810	123-141	similar to UniRef100_A9V985 Cluster: Predicted protein
sof-miR-Seq186	TC151912	584-602	weakly similar to UniRef100_A1A442 Cluster: Diacylglycerol acyltransferase
sof-miR-Seq186	CA213962	395-413
sof-miR-Seq186	CA241106	170-188	similar to UniRef100_Q7S5T4 Cluster: Predicted protein
sof-miR-Seq186	CA215868	47-66	similar to UniRef100_A6MZ92 Cluster: ATP citrate lyase alpha subunit
sof-miR-Seq186	CA116758	121-140
sof-miR-Seq186	CA198902	328-346
sof-miR-Seq186	TC132416	522-540	similar to UniRef100_A7Q3B7 Cluster: Chromosome chr12 scaffold_47, whole genome shotgun sequence
sof-miR-Seq186	CA101110	67-85	homologue to UniRef100_Q9C4B4 Cluster: Cell surface glycoprotein precursor
sof-miR-Seq186	TC113248	711-730	similar to UniRef100_Q9FPT5 Cluster: Ubiquitin carboxyl-terminal hydrolase 1
sof-miR-Seq187	TC127029	68-91	similar to UniRef100_Q0INW1 Cluster: Probable Ufm1-specific protease
sof-miR-Seq187	TC128261	420-443	weakly similar to UniRef100_A6M1T7 Cluster: Histidine kinase internal region
sof-miR-Seq187	TC150746	359-382	similar to UniRef100_Q9NG11 Cluster: Type II keratin E2
sof-miR-Seq187	CA266446	260-283	homologue to UniRef100_Q6EPN5 Cluster: Myb family transcription factor-like
sof-miR-Seq187	CA100740	296-319	similar to UniRef100_Q7S5D2 Cluster: Predicted protein
sof-miR-Seq187	CA100680	297-319
sof-miR-Seq187	TC140334	437-460	homologue to UniRef100_Q0QD30 Cluster: Phytosulfokine-alpha 1 precursor
sof-miR-Seq187	TC129613	828-851	weakly similar to UniRef100_Q4T4L4 Cluster: Chromosome undetermined SCAF9593, whole genome shotgun sequence
sof-miR-Seq187	TC136149	885-904	homologue to UniRef100_A7NV58 Cluster: Chromosome chr18 scaffold_1, whole genome shotgun sequence
sof-miR-Seq188	TC137805	78-98
sof-miR-Seq190	CA145766	592-613	similar to UniRef100_A2U7X3 Cluster: Sodium/pantothenate symporter precursor
sof-miR-Seq190	CA250413	155-177
sof-miR-Seq190	CA294758	79-102	similar to UniRef100_Q59FC8 Cluster: Eukaryotic translation initiation factor 2B, subunit 4 delta long isoform variant
sof-miR-Seq190	CA162164	89-111	similar to UniRef100_Q4HTC6 Cluster: Probable periplasmic protein Cj0610c
sof-miR-Seq191	CA237070	297-319
sof-miR-Seq191	DN195094	153-175	similar to UniRef100_P30648 Cluster: Probable deoxycytidylate deaminase
sof-miR-Seq191	DV731479	378-401
sof-miR-Seq191	CA167069	191-213
sof-miR-Seq192	CA251570	339-362
sof-miR-Seq192	TC134817	873-896
sof-miR-Seq192	TC141161	1363-1386
sof-miR-Seq192	CA114401	567-590	similar to UniRef100_Q8L5E1 Cluster: Acid phosphatase
sof-miR-Seq192	CA201547	159-182	UniRef100_Q45Q06 Cluster: JK_9P
sof-miR-Seq193	CA222783	165-185	weakly similar to UniRef100_Q9FVG6 Cluster: Transposase
sof-miR-Seq193	TC126454	199-213
sof-miR-Seq195	No target found
sof-miR-Seq196	CA123703	273-296	similar to UniRef100_A4KGG7 Cluster: PE-PGRS family protein
sof-miR-Seq196	TC153834	420-442	similar to UniRef100_A7PHK7 Cluster: Chromosome chr17 scaffold_16, whole genome shotgun sequence
sof-miR-Seq196	CA262850	271-293
sof-miR-Seq196	CA088024	278-300
sof-miR-Seq196	TC132602	332-354	UniRef100_Q6MMA8 Cluster: ABC transporter, ATP-binding protein precursor
sof-miR-Seq196	TC149828	641-664	similar to UniRef100_Q69LW2 Cluster: Rab3-GAP regulatory domain-like
sof-miR-Seq196	CA285641	133-156
sof-miR-Seq196	TC143713	1258-1279	similar to UniRef100_A1XXJ0 Cluster: ABA responsive element binding factor 2
sof-miR-Seq196	TC129500	1155-1176	similar to UniRef100_Q0J0U2 Cluster: Os09g0499000 protein
sof-miR-Seq196	TC125507	103-124
sof-miR-Seq196	CA157489	184-205	similar to UniRef100_Q2HTD6 Cluster: RNA-binding region RNP-1 (RNA recognition motif)
sof-miR-Seq196	TC142998	587-608	similar to UniRef100_Q6Z899 Cluster: DnaJ protein-like
sof-miR-Seq196	TC151107	210-231
sof-miR-Seq196	TC123379	1452-1474	similar to UniRef100_Q0DH02 Cluster: Os05g0499500 protein
sof-miR-Seq196	CA199916	143-165
sof-miR-Seq196	CA285583	674-697	similar to UniRef100_A7NWZ4 Cluster: Chromosome chr5 scaffold_2, whole genome shotgun sequence
sof-miR-Seq196	CA294303	174-197
sof-miR-Seq196	TC133965	587-608	similar to UniRef100_A7QBU7 Cluster: Chromosome chr1 scaffold_75, whole genome shotgun sequence
sof-miR-Seq196	CA266255	333-354	similar to UniRef100_A7P4F9 Cluster: Chromosome chr4 scaffold_6, whole genome shotgun sequence
sof-miR-Seq196	CA268601	485-506
sof-miR-Seq196	TC135097	1322-1344
sof-miR-Seq196	TC154411	336-358
sof-miR-Seq196	CA154957	283-305
sof-miR-Seq196	TC146859	694-716
sof-miR-Seq196	CA144578	154-176	similar to UniRef100_P06238 Cluster: Alpha-2-macroglobulin precursor
sof-miR-Seq196	CA095808	147-169	UniRef100_Q81CZ5 Cluster: Phage protein
sof-miR-Seq196	TC148881	352-374
sof-miR-Seq196	CA205121	181-204
sof-miR-Seq196	CA127778	426-449
sof-miR-Seq196	TC154281	668-689	similar to UniRef100_Q10M01 Cluster: Zinc finger C-x8-C-x5-C-x3-H type family protein, expressed
sof-miR-Seq196	TC154742	518-539	weakly similar to UniRef100_A7PXP7 Cluster: Chromosome chr12 scaffold_36, whole genome shotgun sequence
sof-miR-Seq196	CA197355	261-282	similar to UniRef100_Q5WGN6 Cluster: Cobalt ABC transporter ATP-binding protein
sof-miR-Seq196	CA170451	255-276
sof-miR-Seq196	TC152951	563-585
sof-miR-Seq196	TC131646	761-783	similar to UniRef100_Q46TX9 Cluster: Response regulator receiver:Transcriptional regulatory protein, C- terminal
sof-miR-Seq196	TC147793	809-831	homologue to UniRef100_O23813 Cluster: Ferredoxin-sulfite reductase precursor
sof-miR-Seq196	TC148073	581-603	UniRef100_Q6QHD1 Cluster: WRKY transcription factor
sof-miR-Seq196	CA114704	328-348	homologue to UniRef100_Q8LQ92 Cluster: Endoglucanase 3 precursor
sof-miR-Seq196	TC114097	647-669	homologue to UniRef100_Q0DCG8 Cluster: Os06g0331300 protein
sof-miR-Seq196	TC152869	414-436	weakly similar to UniRef100_Q02AL8 Cluster: Peptidase M56, BlaR1
sof-miR-Seq197	TC153718	256-279	similar to UniRef100_Q697H6 Cluster: ATP synthase F0 subunit 6
sof-miR-Seq197	TC124961	416-439	similar to UniRef100_Q4W1F7 Cluster: Thioredoxin h1 protein
sof-miR-Seq198	BQ534507	190-213	similar to UniRef100_Q7P6C0 Cluster: Transporter
sof-miR-Seq198	TC148979	145-168
sof-miR-Seq198	TC146587	2273-2296	homologue to UniRef100_A7PE99 Cluster: Chromosome chr11 scaffold_13, whole genome shotgun sequence
sof-miR-Seq198	TC153355	947-970	similar to UniRef100_Q7XCL0 Cluster: Expansin-like A2 precursor
sof-miR-Seq198	TC154348	437-460	similar to UniRef100_Q68Y52 Cluster: Rac-like GTP-binding protein 2
sof-miR-Seq198	TC128182	78-101
sof-miR-Seq198	CF570380	189-212	similar to UniRef100_UPI0000DBFC80 Cluster: transcription elongation factor A (SII) 1 (Tcea1), mRNA
sof-miR-Seq198	TC120001	1496-1519	similar to UniRef100_A7P727 Cluster: Chromosome chr9 scaffold_7, whole genome shotgun sequence
sof-miR-Seq198	CA270186	413-436	homologue to UniRef100_A7R949 Cluster: Chromosome undetermined scaffold_3315, whole genome shotgun sequence
sof-miR-Seq198	CA240027	426-449	UniRef100_Q7ZUX0 Cluster: Zgc:55983
sof-miR-Seq198	CA150803	76-99
sof-miR-Seq198	CA194267	69-92	similar to UniRef100_A7PQW7 Cluster: Chromosome chr6 scaffold_25, whole genome shotgun sequence
sof-miR-Seq198	CA146504	362-385	similar to UniRef100_A7P7A9 Cluster: Chromosome chr9 scaffold_7, whole genome shotgun sequence
sof-miR-Seq198	CA249415	421-444
sof-miR-Seq198	CA176879	342-365
sof-miR-Seq198	CA181698	339-362
sof-miR-Seq198	CA170912	403-425	homologue to UniRef100_A0PFY8 Cluster: VP1
sof-miR-Seq198	TC138157	666-686	homologue to UniRef100_Q8S3I8 Cluster: D1 protease-like protein precursor
sof-miR-Seq198	CA184525	158-178	similar to UniRef100_Q820R3 Cluster: SpoT
sof-miR-Seq198	TC137493	931-954	homologue to UniRef100_A5HNE9 Cluster: Sucrose non-fermenting related protein kinase 1b
sof-miR-Seq198	TC148231	922-945	weakly similar to UniRef100_Q5ZB57 Cluster: Ribosomal RNA apurinic site specific lyase-like
sof-miR-Seq198	TC146024	573-596
sof-miR-Seq198	CA086606	138-161	UniRef100_Q8S523 Cluster: D-type cyclin
sof-miR-Seq198	TC123690	180-203
sof-miR-Seq198	TC117481	87-110	similar to UniRef100_A7PLW7 Cluster: Chromosome chr14 scaffold_21, whole genome shotgun sequence
sof-miR-Seq198	TC117281	408-431
sof-miR-Seq198	CA208210	230-247	similar to UniRef100_Q1E9W0 Cluster: Predicted protein
sof-miR-Seq198	FF281741	620-641
sof-miR-Seq200	TC152372	667-690	similar to UniRef100_Q2J3C8 Cluster: OmpA/MotB precursor
sof-miR-Seq200	CN610686	216-239	similar to UniRef100_A7Q9C3 Cluster: Chromosome chr19 scaffold_66, whole genome shotgun sequence
sof-miR-Seq200	CA083910	345-368	UniRef100_Q755B8 Cluster: AFL095Wp
sof-miR-Seq200	CA295780	210-233	similar to UniRef100_A7QF88 Cluster: Chromosome undetermined scaffold_87, whole genome shotgun sequence
sof-miR-Seq200	CA266020	304-326	similar to UniRef100_Q08XL7 Cluster: Glucose dehydrogenase
sof-miR-Seq200	CA143354	298-320	similar to UniRef100_Q0DGE0 Cluster: Os05g0537400 protein
sof-miR-Seq201	TC152242	134-157	similar to UniRef100_Q6IHW9 Cluster: HDC00495
sof-miR-Seq201	TC152372	667-690	similar to UniRef100_Q2J3C8 Cluster: OmpA/MotB precursor
sof-miR-Seq201	CA139935	358-381
sof-miR-Seq201	CA083910	345-368	UniRef100_Q755B8 Cluster: AFL095Wp
sof-miR-Seq201	BQ535694	84-107	UniRef100_Q3L7H0 Cluster: IS4 transposase
sof-miR-Seq201	CA208210	277-298	similar to UniRef100_Q1E9W0 Cluster: Predicted protein
sof-miR-Seq201	CA266020	304-326	similar to UniRef100_Q08XL7 Cluster: Glucose dehydrogenase
sof-miR-Seq201	CA143354	298-320	similar to UniRef100_Q0DGE0 Cluster: Os05g0537400 protein
sof-miR-Seq201	CA177128	528-550	similar to UniRef100_A2XHE2 Cluster: Pseudouridylate synthase
sof-miR-Seq201	CA234459	108-131	similar to UniRef100_Q7RXS7 Cluster: Predicted protein
sof-miR-Seq201	CA194784	472-495	UniRef100_A4XPF4 Cluster: Membrane protein-like protein
sof-miR-Seq202	CA267767	336-358	weakly similar to UniRef100_A0N070 Cluster: Glycine-rich protein
sof-miR-Seq203	CA271470	235-258	similar to UniRef100_A8TRP8 Cluster: Periplasmic serine protease, DO/DeqQ family protein
sof-miR-Seq204	CA238675	195-218	similar to UniRef100_A4ARH4 Cluster: DNA topoisomerase IV subunit A
sof-miR-Seq204	CA126310	265-288	similar to UniRef100_UPI0000384A82 Cluster: COG0457: FOG: TPR repeat
sof-miR-Seq204	CA203163	152-175	similar to UniRef100_A6DPN5 Cluster: 50S ribosomal protein L4
sof-miR-Seq205	CA176201	818-840	similar to UniRef100_A7PCX6 Cluster: Chromosome chr17 scaffold_12, whole genome shotgun sequence
sof-miR-Seq207	CA213636	266-289
sof-miR-Seq207	CA145034	387-409	weakly similar to UniRef100_A7QYI2 Cluster: Chromosome undetermined scaffold_247, whole genome shotgun sequence
sof-miR-Seq208	CA250723	250-274	similar to UniRef100_A8EUY8 Cluster: Heavy-metal transport protein
sof-miR-Seq209	CA226508	240-263	homologue to UniRef100_Q2PR27 Cluster: Odorant receptor
sof-miR-Seq209	CA097737	167-190
sof-miR-Seq209	CA097731	135-158	similar to UniRef100_Q6XRD3 Cluster: Ribosomal protein S4
sof-miR-Seq209	CA250723	250-274	similar to UniRef100_A8EUY8 Cluster: Heavy-metal transport protein
sof-miR-Seq210	TC153929	508-531
sof-miR-Seq210	CA266917	281-303	similar to UniRef100_A8JBS0 Cluster: DnaJ-like protein
sof-miR-Seq211	CA108901	83-106	similar to UniRef100_Q0IT98 Cluster: Os11g0286800 protein
sof-miR-Seq211	TC122128	51-74
sof-miR-Seq211	CA216257	295-319	weakly similar to UniRef100_Q0JEK7 Cluster: Os04g0252000 protein
sof-miR-Seq212	CA251590	594-617	similar to UniRef100_UPI000065F870 Cluster: Homolog of Brachydanio rerio Nuclear lamin A.
sof-miR-Seq212	CA108901	83-106	similar to UniRef100_Q0IT98 Cluster: Os11g0286800 protein
sof-miR-Seq212	CA200113	235-258	weakly similar to UniRef100_Q29NK4 Cluster: GA19807-PA
sof-miR-Seq212	TC122128	51-74
sof-miR-Seq213	TC146420	321-341	weakly similar to UniRef100_A0EA31 Cluster: Chromosome undetermined scaffold_85, whole genome shotgun sequence
sof-miR-Seq213	CA164447	203-223
sof-miR-Seq214	No target found
sof-miR-Seq215	No target found
sof-miR-Seq216	No target found
sof-miR-Seq217	No target found
sof-miR-Seq218	FF281755	406-429	UniRef100_Q6NZB9 Cluster: Hsd11b2 protein
sof-miR-Seq219	No target found
sof-miR-Seq220	TC149921	60-83
sof-miR-Seq220	CA119706	160-183	similar to UniRef100_A7PCY0 Cluster: Chromosome chr17 scaffold_12, whole genome shotgun sequence
sof-miR-Seq220	CA083228	22-45
sof-miR-Seq220	CN609341	245-268
sof-miR-Seq221	CA221333	475-494	similar to UniRef100_A8CYN6 Cluster: AMP-dependent synthetase and ligase
sof-miR-Seq221	CA103947	301-320	weakly similar to UniRef100_Q0DF21 Cluster: Os06g0121500 protein
sof-miR-Seq222	TC149199	588-607	similar to UniRef100_A8LX29 Cluster: ABC transporter related
sof-miR-Seq223	No target found
sof-miR-Seq224	No target found
sof-miR-Seq225	No target found
sof-miR-Seq226	TC153616	429-452
sof-miR-Seq227	TC134144	857-880	similar to UniRef100_Q6YYC3 Cluster: RNA polymerase II complex component SRB7 protein-like
sof-miR-Seq227	TC137080	398-421
sof-miR-Seq227	CA200910	450-473
sof-miR-Seq227	TC114872	661-683	similar to UniRef100_Q9ATR1 Cluster: Zinc-induced protein
sof-miR-Seq227	TC138265	1532-1555	homologue to UniRef100_Q4RID3 Cluster: Chromosome 8 SCAF15044, whole genome shotgun sequence
sof-miR-Seq227	TC154834	45-68
sof-miR-Seq227	TC143447	510-533	homologue to UniRef100_O24415 Cluster: 60S acidic ribosomal protein P2B
sof-miR-Seq227	CA192791	81-104
sof-miR-Seq227	CA131470	362-385
sof-miR-Seq227	CA129594	41-64	homologue to UniRef100_Q6K950 Cluster: Nucleolar RNA-binding Nop10p-like protein
sof-miR-Seq227	CA172513	289-311
sof-miR-Seq227	CA144335	448-470	similar to UniRef100_Q0IZ51 Cluster: Os10g0131000 protein
sof-miR-Seq228	TC143447	510-533	homologue to UniRef100_O24415 Cluster: 60S acidic ribosomal protein P2B
sof-miR-Seq228	CA200910	290-313
sof-miR-Seq228	CA129594	41-64	homologue to UniRef100_Q6K950 Cluster: Nucleolar RNA-binding Nop10p-like protein
sof-miR-Seq228	TC114705	884-907
sof-miR-Seq228	CA119706	131-154	similar to UniRef100_A7PCY0 Cluster: Chromosome chr17 scaffold_12, whole genome shotgun sequence
sof-miR-Seq228	CA215868	48-71	similar to UniRef100_A6MZ92 Cluster: ATP citrate lyase alpha subunit
sof-miR-Seq228	CA259836	598-621	UniRef100_Q9KEW2 Cluster: Cinnamoyl ester hydrolase
sof-miR-Seq228	CA131470	362-385
sof-miR-Seq228	TC145851	52-70
sof-miR-Seq229	No target found
sof-miR-Seq230	TC153979	267-290
sof-miR-Seq230	TC141939	776-799
sof-miR-Seq230	CA128956	130-152
sof-miR-Seq230	DV730702	84-107
sof-miR-Seq230	DV732186	255-278
sof-miR-Seq231	No target found
sof-miR-Seq232	TC125954	298-321	similar to UniRef100_A7UTY4 Cluster: AGAP005919-PA
sof-miR-Seq232	CA068484	271-294	similar to UniRef100_Q03QK7 Cluster: Cell wall-associated hydrolase
sof-miR-Seq233	No target found
sof-miR-Seq234	CA191447	414-432	UniRef100_O04432 Cluster: Glycine-rich protein
sof-miR-Seq235	No target found
sof-miR-Seq236	TC123026	473-495	weakly similar to UniRef100_Q5T266 Cluster: Zinc finger, DHHC-type containing 12
sof-miR-Seq236	CA218770	229-251
sof-miR-Seq236	TC142831	286-309	similar to UniRef100_Q4TFZ9 Cluster: Chromosome undetermined SCAF4067, whole genome shotgun sequence
sof-miR-Seq236	CA183824	28-52
sof-miR-Seq236	TC123292	350-371	similar to UniRef100_Q0IQV3 Cluster: Os11g0705800 protein
sof-miR-Seq237	CA266917	281-301	similar to UniRef100_A8JBS0 Cluster: DnaJ-like protein
sof-miR-Seq237	TC153929	509-529
sof-miR-Seq237	CA198632	36-56
sof-miR-Seq237	CF571104	113-132	similar to UniRef100_Q0DJN1 Cluster: Os05g0250700 protein
sof-miR-Seq237	CA300370	495-514	weakly similar to UniRef100_Q0ISQ9 Cluster: Os11g0479100 protein
sof-miR-Seq239	CA244437	489-509	UniRef100_Q2IFT4 Cluster: Ribosomal protein S1
sof-miR-Seq239	CA234600	474-492	similar to UniRef100_Q0J5E4 Cluster: Os08g0441100 protein
sof-miR-Seq239	CA293812	223-242	similar to UniRef100_A7QQ96 Cluster: Chromosome undetermined scaffold_141, whole genome shotgun sequence
sof-miR-Seq240	No target found
sof-miR-Seq241	TC120454	281-301	homologue to UniRef100_Q43661 Cluster: Wali7 protein
sof-miR-Seq241	TC125745	343-363	similar to UniRef100_Q10Q07 Cluster: Expressed protein
sof-miR-Seq241	TC153141	324-344	similar to UniRef100_Q4T3M5 Cluster: Chromosome undetermined SCAF9987, whole genome shotgun sequence
sof-miR-Seq241	TC155056	643-663	similar to UniRef100_A5FKA0 Cluster: Two component transcriptional regulator, LytTR family
sof-miR-Seq241	TC153739	1100-1120
sof-miR-Seq241	CA139345	68-88	similar to UniRef100_A8DEV2 Cluster: Response regulator receiver modulated diguanylate cyclase
sof-miR-Seq241	TC146122	764-784	similar to UniRef100_A7R0Z8 Cluster: Chromosome undetermined scaffold_332, whole genome shotgun sequence
sof-miR-Seq241	BQ535981	521-541	similar to UniRef100_A0CNX1 Cluster: Chromosome undetermined scaffold_223 whole genome shotgun sequence
sof-miR-Seq241	DN193413	195-215	similar to UniRef100_A5FKA0 Cluster: Two component transcriptional regulator, LytTR family
sof-miR-Seq241	CA124807	106-126	similar to UniRef100_A5FKA0 Cluster: Two component transcriptional regulator, LytTR family
sof-miR-Seq241	CA220500	626-645	UniRef100_O04068 Cluster: MADS box protein
sof-miR-Seq241	TC146342	1743-1763	similar to UniRef100_Q5URW4 Cluster: ATPase 3
sof-miR-Seq241	TC113895	718-738
sof-miR-Seq241	TC154918	383-403	homologue to UniRef100_A1QWS8 Cluster: PE-PGRS family protein
sof-miR-Seq241	TC148045	554-574	similar to UniRef100_Q2R1C5 Cluster: Zinc finger, C3HC4 type family protein, expressed
sof-miR-Seq241	CA098932	616-636	similar to UniRef100_Q46403 Cluster: Late transcription unit A protein
sof-miR-Seq241	CA085597	277-297	similar to UniRef100_A1FDM5 Cluster: Signal recognition particle-docking protein FtsY
sof-miR-Seq241	CA236418	311-331	similar to UniRef100_A9WFC6 Cluster: Short-chain dehydrogenase/reductase SDR
sof-miR-Seq241	TC126010	633-653
sof-miR-Seq241	TC127268	297-317
sof-miR-Seq241	CA104354	242-262	similar to UniRef100_Q0DY67 Cluster: Os02g0712500 protein
sof-miR-Seq241	CA266872	38-58	similar to UniRef100_Q3BMS9 Cluster: Filamentous hemagglutinin-related protein precursor
sof-miR-Seq241	CA269143	13-33	weakly similar to UniRef100_A9W024 Cluster: Cytochrome c biogenesis protein transmembrane region precursor
sof-miR-Seq241	CA160219	156-176	similar to UniRef100_A4D2J9 Cluster: Calcium/calmodulin-dependent protein kinase (CaM kinase) II beta
sof-miR-Seq241	CA209072	559-579
sof-miR-Seq241	CA157445	141-161
sof-miR-Seq241	TC140617	13-33	homologue to UniRef100_Q94F60 Cluster: Lon protease homolog
sof-miR-Seq241	CA141346	73-93	similar to UniRef100_Q5N7G7 Cluster: Prolyl 4-hydroxylase alpha subunit-like
sof-miR-Seq241	CA218483	422-442
sof-miR-Seq241	CA199000	268-288
sof-miR-Seq241	CA255688	296-316
sof-miR-Seq241	DV548769	171-191
sof-miR-Seq241	DV734376	347-367	similar to UniRef100_Q8SS61 Cluster: 26S PROTEASOME REGULATORY SUBUNIT 12
sof-miR-Seq241	TC144071	194-213	similar to UniRef100_A2Z7C4 Cluster: 1,2-dihydroxy-3-keto-5-methylthiopentene dioxygenase 1
sof-miR-Seq241	DV548792	393-412
sof-miR-Seq241	TC153616	552-572
sof-miR-Seq241	TC154545	663-683	similar to UniRef100_A7CDG2 Cluster: GCN5-related N-acetyltransferase
sof-miR-Seq241	TC154807	859-879	homologue to UniRef100_Q7NRH6 Cluster: General secretory pathway protein N
sof-miR-Seq241	CA280188	350-370
sof-miR-Seq241	CA264738	356-376	weakly similar to UniRef100_A7PP22 Cluster: Chromosome chr8 scaffold_23, whole genome shotgun sequence
sof-miR-Seq241	CA162424	240-260	similar to UniRef100_Q84NP7 Cluster: Probable AMP deaminase
sof-miR-Seq241	CA236785	327-347
sof-miR-Seq241	TC154929	202-222	homologue to UniRef100_A9V3K8 Cluster: Predicted protein
sof-miR-Seq241	CA195705	355-375	similar to UniRef100_Q98596 Cluster: Precoat protein
sof-miR-Seq241	CA165936	264-284	similar to UniRef100_A4WG11 Cluster: Adenylate cyclase
sof-miR-Seq241	CA093239	514-534
sof-miR-Seq241	CA169618	580-600	weakly similar to UniRef100_Q52L29 Cluster: LOC445881 protein
sof-miR-Seq241	TC145441	579-599	weakly similar to UniRef100_Q40048 Cluster: ORF1 protein
sof-miR-Seq241	TC117759	615-635
sof-miR-Seq241	CA163468	118-138	UniRef100_Q120E1 Cluster: Type II and III secretion system protein
sof-miR-Seq241	CA261387	237-257
sof-miR-Seq241	CA080846	01-021
sof-miR-Seq241	CA080707	240-260
sof-miR-Seq241	CA211597	325-345
sof-miR-Seq241	CA261110	484-504	similar to UniRef100_A5P2Y2 Cluster: Phosphoribosylamine--glycine ligase
sof-miR-Seq241	CF573355	91-111	homologue to UniRef100_Q10NM3 Cluster: RNA recognition motif family protein, expressed
sof-miR-Seq241	CA101098	263-283	UniRef100_Q0WR84 Cluster: Oligopeptide transporter-like protein
sof-miR-Seq241	TC143928	376-396	similar to UniRef100_A8DWS5 Cluster: Predicted protein
sof-miR-Seq241	CA293100	333-352	homologue to UniRef100_A7PUY4 Cluster: Chromosome chr4 scaffold_32, whole genome shotgun sequence
sof-miR-Seq241	CA164719	01-020	similar to UniRef100_A1YF92 Cluster: HDAC9
sof-miR-Seq241	TC153355	749-769	similar to UniRef100_Q7XCL0 Cluster: Expansin-like A2 precursor
sof-miR-Seq241	TC151235	233-253	homologue to UniRef100_A3FBF7 Cluster: WRKY transcription factor
sof-miR-Seq241	TC154487	499-519	similar to UniRef100_A7NUZ1 Cluster: Chromosome chr18 scaffold_1, whole genome shotgun sequence
sof-miR-Seq241	TC154779	546-566
sof-miR-Seq241	TC137259	667-687	similar to UniRef100_A3VXX4 Cluster: PufL, Photosynthetic reaction center L subunit
sof-miR-Seq241	TC150364	433-453
sof-miR-Seq241	TC154485	420-440	similar to UniRef100_Q75GI8 Cluster: Expressed protein
sof-miR-Seq241	TC146400	323-343	homologue to UniRef100_O04981 Cluster: Cystathionine gamma-synthase
sof-miR-Seq241	CA206241	487-507	similar to UniRef100_A5NVB2 Cluster: LigA
sof-miR-Seq241	TC153803	241-261	weakly similar to UniRef100_Q7QF64 Cluster: AGAP000322-PA
sof-miR-Seq241	CA076178	20-40
sof-miR-Seq241	CA143166	158-178	similar to UniRef100_A7QBK1 Cluster: Chromosome chr13 scaffold_74, whole genome shotgun sequence
sof-miR-Seq241	CF575497	237-257
sof-miR-Seq241	CA158441	110-130
sof-miR-Seq241	TC127365	506-526	similar to UniRef100_Q5CD17 Cluster: NAC domain-containing protein 77
sof-miR-Seq241	CA300050	386-406	similar to UniRef100_Q2QYY3 Cluster: RNA recognition motif family protein, expressed
sof-miR-Seq241	CA168077	92-112
sof-miR-Seq241	CA092653	481-501	similar to UniRef100_Q0JJC7 Cluster: Os01g0748000 protein
sof-miR-Seq241	CA268965	354-374	similar to UniRef100_Q2HZE4 Cluster: Cinnamyl alcohol dehydrogenase
sof-miR-Seq241	CA103574	010-030	similar to UniRef100_A7NT64 Cluster: Chromosome chr18 scaffold_1, whole genome shotgun sequence
sof-miR-Seq241	CA300047	390-410
sof-miR-Seq241	CF574469	37-57	similar to UniRef100_Q7ZYY5 Cluster: Signal peptidase 25 kDa subunit
sof-miR-Seq241	TC146509	264-284	similar to UniRef100_Q0SAK6 Cluster: Possible membrane protein
sof-miR-Seq241	CA101080	227-247	similar to UniRef100_UPI0000384B52 Cluster: COG0562: UDP-galactopyranose mutase
sof-miR-Seq241	TC138864	03-022
sof-miR-Seq241	TC146993	1650-1670	similar to UniRef100_Q6DW75 Cluster: Digalactosyldiacylglycerol synthase 2, chloroplast
sof-miR-Seq241	TC154987	596-616
sof-miR-Seq241	TC137723	77-97	similar to UniRef100_Q2RAL3 Cluster: Heavy metal-associated domain containing protein, expressed
sof-miR-Seq241	CA277195	120-140
sof-miR-Seq247	CA251590	592-615	similar to UniRef100_UPI000065F870 Cluster: Homolog of Brachydanio rerio Nuclear lamin A.
sof-miR-Seq247	CA108901	81-104	similar to UniRef100_Q0IT98 Cluster: Os11g0286800 protein
sof-miR-Seq247	CA200113	234-256	weakly similar to UniRef100_Q29NK4 Cluster: GA19807-PA
sof-miR-Seq247	TC122128	49-72
sof-miR-Seq248	TC131156	47-70	similar to UniRef100_A7PC42 Cluster: Chromosome chr2 scaffold_11, whole genome shotgun sequence
sof-miR-Seq248	CA235735	519-542	UniRef100_UPI00003760F6 Cluster: olfactory receptor Olr848
sof-miR-Seq248	CA235412	304-327
sof-miR-Seq248	TC113000	479-502	homologue to UniRef100_Q0D593 Cluster: Os07g0573300 protein
sof-miR-Seq248	FF281741	645-668
sof-miR-Seq248	TC152372	691-714	similar to UniRef100_Q2J3C8 Cluster: OmpA/MotB precursor
sof-miR-Seq248	CA134343	05-028	similar to UniRef100_Q0JLM3 Cluster: Os01g0589200 protein
sof-miR-Seq248	TC123690	204-227
sof-miR-Seq248	CA176879	366-389
sof-miR-Seq248	CF576644	459-481	weakly similar to UniRef100_Q0JCM6 Cluster: Os04g0461600 protein
sof-miR-Seq248	CA165468	112-132
sof-miR-Seq248	TC146587	2297-2320	homologue to UniRef100_A7PE99 Cluster: Chromosome chr11 scaffold_13, whole genome shotgun sequence
sof-miR-Seq248	CA146504	386-409	similar to UniRef100_A7P7A9 Cluster: Chromosome chr9 scaffold_7, whole genome shotgun sequence
sof-miR-Seq248	BQ534507	214-237	similar to UniRef100_Q7P6C0 Cluster: Transporter
sof-miR-Seq248	CF570380	213-236	similar to UniRef100_UPI0000DBFC80 Cluster: transcription elongation factor A (SII) 1 (Tcea1), mRNA
sof-miR-Seq249	DV730239	01-024
sof-miR-Seq249	CA104095	588-605	homologue to UniRef100_Q0J343 Cluster: Os09g0261300 protein
sof-miR-Seq250	No target found
sof-miR-Seq251	CA258743	402-425	weakly similar to UniRef100_A9TH62 Cluster: Predicted protein
sof-miR-Seq251	TC126247	550-573	similar to UniRef100_Q10MT2 Cluster: Eukaryotic translation initiation factor 2 alpha subunit family protein, expressed
sof-miR-Seq251	CA119469	447-468	similar to UniRef100_A8E6G6 Cluster: AT23046p
sof-miR-Seq251	TC113895	939-962
sof-miR-Seq251	TC119003	416-439	similar to UniRef100_A7NXY0 Cluster: Chromosome chr6 scaffold_3, whole genome shotgun sequence
sof-miR-Seq251	TC112986	16-38
sof-miR-Seq253	No target found
sof-miR-Seq256	TC143447	510-533	homologue to UniRef100_O24415 Cluster: 60S acidic ribosomal protein P2B
sof-miR-Seq256	CA200910	290-313
sof-miR-Seq256	CA129594	41-64	homologue to UniRef100_Q6K950 Cluster: Nucleolar RNA-binding Nop10p-like protein
sof-miR-Seq256	TC132501	933-956	similar to UniRef100_A7PCX3 Cluster: Chromosome chr17 scaffold_12, whole genome shotgun sequence
sof-miR-Seq256	CA131495	318-341	similar to UniRef100_Q507P3 Cluster: Maturase K
sof-miR-Seq256	CA136295	155-177
sof-miR-Seq256	TC114705	884-904
sof-miR-Seq256	CA119706	131-154	similar to UniRef100_A7PCY0 Cluster: Chromosome chr17 scaffold_12, whole genome shotgun sequence
sof-miR-Seq256	CA202738	319-342	homologue to UniRef100_A8MKV8 Cluster: Molybdopterin-guanine dinucleotide biosynthesis protein B
sof-miR-Seq256	CA131470	362-385
sof-miR-Seq257	CA238019	148-169
sof-miR-Seq257	CA167343	281-302	weakly similar to UniRef100_Q21WB6 Cluster: Dihydrolipoamide acetyltransferase
sof-miR-Seq258	CA203163	156-179	similar to UniRef100_A6DPN5 Cluster: 50S ribosomal protein L4
sof-miR-Seq259	CA083228	16-39
sof-miR-Seq260	No target found
sof-miR-Seq261	No target found
sof-miR-Seq262	TC115380	317-338	similar to UniRef100_A7Q7B7 Cluster: Chromosome chr18 scaffold_59, whole genome shotgun sequence
sof-miR-Seq262	CA252150	376-397	homologue to UniRef100_A7QBK2 Cluster: Chromosome chr13 scaffold_74, whole genome shotgun sequence
sof-miR-Seq262	CA178051	385-406	similar to UniRef100_A7Q7B7 Cluster: Chromosome chr18 scaffold_59, whole genome shotgun sequence
sof-miR-Seq262	CA213080	351-372	similar to UniRef100_A7Q7B7 Cluster: Chromosome chr18 scaffold_59, whole genome shotgun sequence
sof-miR-Seq262	TC121073	423-444	similar to UniRef100_A7Q7B7 Cluster: Chromosome chr18 scaffold_59, whole genome shotgun sequence
sof-miR-Seq262	TC124353	346-367	similar to UniRef100_A7Q7B7 Cluster: Chromosome chr18 scaffold_59, whole genome shotgun sequence
sof-miR-Seq262	TC131846	389-410
sof-miR-Seq263	CA145766	591-611	similar to UniRef100_A2U7X3 Cluster: Sodium/pantothenate symporter precursor
sof-miR-Seq263	CA300404	103-123
sof-miR-Seq263	CA250413	155-173
sof-miR-Seq263	CA270057	23-41	similar to UniRef100_A4GXC9 Cluster: Sugar transporter protein
sof-miR-Seq263	TC151268	71-90
sof-miR-Seq263	TC127689	810-827	homologue to UniRef100_P49353 Cluster: Farnesyl pyrophosphate synthetase (FPP synthetase) (FPS) (Farnesyl diphosphate synthetase) [Includes: Dimethylallyltranstransferase
sof-miR-Seq263	CA291095	200-218	similar to UniRef100_Q0D4I6 Cluster: Os07g0623400 protein
sof-miR-Seq263	CA092012	263-281	similar to UniRef100_Q56TP0 Cluster: Endotransglucosylase/hydrolase XTH5
sof-miR-Seq263	CA213038	364-380	homologue to UniRef100_Q0DKA8 Cluster: Os05g0178900 protein
sof-miR-Seq263	TC154221	168-184	similar to UniRef100_Q0DKA8 Cluster: Os05g0178900 protein
sof-miR-Seq264	CA246348	363-385
sof-miR-Seq265	TC149921	58-77
sof-miR-Seq265	CA083228	19-39
sof-miR-Seq265	CA119706	157-177	similar to UniRef100_A7PCY0 Cluster: Chromosome chr17 scaffold_12, whole genome shotgun sequence
sof-miR-Seq265	CA257123	66-86
sof-miR-Seq265	BQ533802	163-179
sof-miR-Seq265	DV733760	293-313
sof-miR-Seq265	TC117594	895-916	homologue to UniRef100_Q9SLY9 Cluster: Cysteine protease component of protease-inhibitor complex
sof-miR-Seq265	TC122202	609-630	homologue to UniRef100_Q9SLY9 Cluster: Cysteine protease component of protease-inhibitor complex
sof-miR-Seq265	TC118265	411-432	homologue to UniRef100_Q9SLY9 Cluster: Cysteine protease component of protease-inhibitor complex
sof-miR-Seq265	CA262590	409-430	homologue to UniRef100_Q9SLY9 Cluster: Cysteine protease component of protease-inhibitor complex
sof-miR-Seq265	CA263018	504-525
sof-miR-Seq266	No target found
sof-miR-Seq267	CA244648	501-519
sof-miR-Seq269	TC128834	540-563	homologue to UniRef100_Q9ZPN6 Cluster: Transcription factor MYC7E
sof-miR-Seq270	CA238270	413-436	similar to UniRef100_A4AJE4 Cluster: Threonine dehydratase
sof-miR-Seq270	CA238633	212-235	UniRef100_O36398 Cluster: R-transactivator
sof-miR-Seq270	CA226470	185-208
sof-miR-Seq270	TC120001	1175-1196	similar to UniRef100_A7P727 Cluster: Chromosome chr9 scaffold_7, whole genome shotgun sequence
sof-miR-Seq271	TC145127	1479-1502	similar to UniRef100_A7NVR2 Cluster: Chromosome chr18 scaffold_1, whole genome shotgun sequence
sof-miR-Seq271	TC130812	1126-1149	similar to UniRef100_Q59IV6 Cluster: Plastidic phosphate translocator-like protein1
sof-miR-Seq271	CA270551	170-193	similar to UniRef100_A7P6U7 Cluster: Chromosome chr9 scaffold_7, whole genome shotgun sequence
sof-miR-Seq272	TC130812	1126-1149	similar to UniRef100_Q59IV6 Cluster: Plastidic phosphate translocator-like protein1
sof-miR-Seq272	TC150124	547-570	UniRef100_Q84KZ4 Cluster: MADS-box transcription factor MADS2
sof-miR-Seq272	CA103603	430-453	UniRef100_Q23EA4 Cluster: TPR Domain containing protein
sof-miR-Seq272	TC145127	1479-1502	similar to UniRef100_A7NVR2 Cluster: Chromosome chr18 scaffold_1, whole genome shotgun sequence
sof-miR-Seq272	CA286875	40-63	UniRef100_O48555 Cluster: Ubiquitin carrier protein
sof-miR-Seq272	CA198902	423-446
sof-miR-Seq273	CA126310	258-281	similar to UniRef100_UPI0000384A82 Cluster: COG0457: FOG: TPR repeat
sof-miR-Seq274	CA126310	258-281	similar to UniRef100_UPI0000384A82 Cluster: COG0457: FOG: TPR repeat
sof-miR-Seq275	TC149544	348-365	homologue to UniRef100_A0ZZ85 Cluster: NAD(P)H-quinone oxidoreductase chain 4, chloroplast (NAD(P)H dehydrogenase, chain 4)
sof-miR-Seq275	CA206124	387-405	similar to UniRef100_Q84RL7 Cluster: Aquaporin PIP2-1
sof-miR-Seq275	CA239506	777-796	homologue to UniRef100_P48420 Cluster: Cytochrome P450 78A1
sof-miR-Seq276	CA296316	419-442
sof-miR-Seq276	CA067067	478-501	similar to UniRef100_A9TVU1 Cluster: Predicted protein
sof-miR-Seq276	CA256814	456-476
sof-miR-Seq276	TC136354	968-989	weakly similar to UniRef100_A7NUB2 Cluster: Chromosome chr18 scaffold_1, whole genome shotgun sequence
sof-miR-Seq278	No target found
sof-miR-Seq279	No target found
sof-miR-Seq280	TC149723	1048-1068
sof-miR-Seq280	CA280744	879-902	similar to UniRef100_Q07346 Cluster: Glutamate decarboxylase
sof-miR-Seq281	No target found
sof-miR-Seq282	CA230262	38-59	similar to UniRef100_Q1QGH6 Cluster: Phosphoesterase, PA-phosphatase related
sof-miR-Seq282	CA231856	377-400	similar to UniRef100_Q0D8F7 Cluster: Os07g0163000 protein
sof-miR-Seq283	DV733570	343-366
sof-miR-Seq283	CA145622	260-283
sof-miR-Seq283	CA147064	237-259
sof-miR-Seq284	TC151671	897-920
sof-miR-Seq284	TC142968	1083-1106
sof-miR-Seq284	TC154535	1031-1054	homologue to UniRef100_Q7F7Z7 Cluster: ESTs AU056822
sof-miR-Seq284	TC138152	748-771
sof-miR-Seq284	CA085204	444-467	UniRef100_A7QH45 Cluster: Chromosome chr3 scaffold_95, whole genome shotgun sequence
sof-miR-Seq284	TC136828	437-460	weakly similar to UniRef100_Q474R6 Cluster: Acyltransferase 3
sof-miR-Seq284	CA249978	332-355
sof-miR-Seq284	TC138574	190-213
sof-miR-Seq284	CA291055	187-210	similar to UniRef100_Q9C2D7 Cluster: Related to lincomycin-condensing protein lmbA
sof-miR-Seq284	TC152895	160-183
sof-miR-Seq284	TC146971	497-520	homologue to UniRef100_A2QDL6 Cluster: Remark: C-terminally truncated due to contig border
sof-miR-Seq284	TC154443	234-257
sof-miR-Seq284	TC138089	442-465	homologue to UniRef100_A4IIQ6 Cluster: LOC100125041 protein
sof-miR-Seq284	TC138034	527-550
sof-miR-Seq284	CA074214	425-448	similar to UniRef100_Q0JR18 Cluster: Os01g0126200 protein
sof-miR-Seq284	TC119258	897-918
sof-miR-Seq284	TC136293	1030-1051	similar to UniRef100_A7PI48 Cluster: Chromosome chr13 scaffold_17, whole genome shotgun sequence
sof-miR-Seq284	CA112433	609-630	similar to UniRef100_Q0IS92 Cluster: Os11g0545700 protein
sof-miR-Seq284	CA143535	719-741	homologue to UniRef100_A9GFS5 Cluster: Endo-1,4-beta-xylanase
sof-miR-Seq284	CA129136	74-96	homologue to UniRef100_P12863 Cluster: Triosephosphate isomerase, cytosolic
sof-miR-Seq284	TC154281	711-734	similar to UniRef100_Q10M01 Cluster: Zinc finger C-x8-C-x5-C-x3-H type family protein, expressed
sof-miR-Seq284	TC154919	14-37	homologue to UniRef100_A0PKS2 Cluster: PE-PGRS family protein
sof-miR-Seq284	TC151703	22-45	similar to UniRef100_Q10QG1 Cluster: Zinc finger, C2H2 type family protein, expressed
sof-miR-Seq284	CA114704	370-393	homologue to UniRef100_Q8LQ92 Cluster: Endoglucanase 3 precursor
sof-miR-Seq284	CA266255	376-399	similar to UniRef100_A7P4F9 Cluster: Chromosome chr4 scaffold_6, whole genome shotgun sequence
sof-miR-Seq284	CA238726	379-402	similar to UniRef100_UPI0000EB19F0 Cluster: ATP-binding cassette sub-family A member 7 (Macrophage ABC transporter) (Autoantigen SS-N), partial (0%)
sof-miR-Seq284	CA144578	198-221	similar to UniRef100_P06238 Cluster: Alpha-2-macroglobulin precursor
sof-miR-Seq284	TC137189	420-443	similar to UniRef100_Q51932 Cluster: Protein urPAB precursor
sof-miR-Seq284	TC132311	05-028	similar to UniRef100_A9UX54 Cluster: Predicted protein
sof-miR-Seq284	CA300981	264-287
sof-miR-Seq284	CA115474	535-557
sof-miR-Seq284	DN192908	338-361
sof-miR-Seq284	CA236359	314-337	similar to UniRef100_A6R9H4 Cluster: Predicted protein
sof-miR-Seq284	CA170451	298-322
sof-miR-Seq285	TC120001	1188-1206	similar to UniRef100_A7P727 Cluster: Chromosome chr9 scaffold_7, whole genome shotgun sequence
sof-miR-Seq286	CA147885	444-467	similar to UniRef100_Q0JMG7 Cluster: Os01g0505700 protein
sof-miR-Seq286	CA148675	557-580	similar to UniRef100_Q0JMG7 Cluster: Os01g0505700 protein
sof-miR-Seq287	CA196482	151-174	similar to UniRef100_Q67V42 Cluster: MutT domain protein-like
sof-miR-Seq287	TC154965	744-766	similar to UniRef100_Q0IWM7 Cluster: Os10g0499400 protein
sof-miR-Seq287	TC146849	34-56
sof-miR-Seq287	TC117197	874-897	similar to UniRef100_Q7NPE4 Cluster: Glr0111 protein
sof-miR-Seq287	CA136711	355-378	similar to UniRef100_A2SI90 Cluster: Alanyl-tRNA synthetase
sof-miR-Seq287	CA107268	613-636	similar to UniRef100_O12668 Cluster: Replication gene
sof-miR-Seq287	CA251685	214-237	UniRef100_Q5BT82 Cluster: SJCHGC02429 protein
sof-miR-Seq287	CA196345	546-569	similar to UniRef100_A6N0L4 Cluster: Wound responsive protein
sof-miR-Seq287	CA262416	102-124	similar to UniRef100_UPI0000EB1A15 Cluster: Mucosal addressin cell adhesion molecule 1 precursor (MAdCAM-1) (hMAdCAM-1).
sof-miR-Seq287	TC155017	397-420	weakly similar to UniRef100_Q0DID5 Cluster: Os05g0399100 protein
sof-miR-Seq287	CA196484	260-283
sof-miR-Seq287	CA135270	665-688	weakly similar to UniRef100_A5NSB4 Cluster: PE-PGRS family protein
sof-miR-Seq287	CA073046	131-154
sof-miR-Seq287	CA163427	33-56	similar to UniRef100_Q10F14 Cluster: Glutamine amidotransferase class-I family protein, expressed
sof-miR-Seq287	CA079649	359-382
sof-miR-Seq287	DN193236	40-63
sof-miR-Seq287	TC121611	1680-1702	similar to UniRef100_Q5Z8K9 Cluster: Zinc finger protein-like
sof-miR-Seq287	CA114704	603-626	homologue to UniRef100_Q8LQ92 Cluster: Endoglucanase 3 precursor
sof-miR-Seq288	No target found
sof-miR-Seq289	No target found
sof-miR-Seq290	TC141200	539-558
sof-miR-Seq290	TC150521	700-719	similar to UniRef100_A0MAU3 Cluster: Dehydration responsive element binding protein
sof-miR-Seq291	No target found
sof-miR-Seq292	CA226508	243-266	homologue to UniRef100_Q2PR27 Cluster: Odorant receptor
sof-miR-Seq293	CA231521	25-48	weakly similar to UniRef100_Q0JRC6 Cluster: Os01g0108400 protein
sof-miR-Seq293	CA101078	381-404
sof-miR-Seq293	CA280188	361-384
sof-miR-Seq293	CA264738	367-390	weakly similar to UniRef100_A7PP22 Cluster: Chromosome chr8 scaffold_23, whole genome shotgun sequence
sof-miR-Seq293	TC127268	308-331
sof-miR-Seq293	CF574553	194-217	homologue to UniRef100_A6ZS24 Cluster: Vacuolar segregation protein
sof-miR-Seq293	CA158441	121-144
sof-miR-Seq293	CA224296	07-030	weakly similar to UniRef100_Q43475 Cluster: SNF1-related protein kinase
sof-miR-Seq293	CA255688	307-330
sof-miR-Seq293	CF574469	48-71	similar to UniRef100_Q7ZYY5 Cluster: Signal peptidase 25 kDa subunit
sof-miR-Seq293	DV548792	403-426
sof-miR-Seq293	BQ537055	170-193
sof-miR-Seq293	TC146342	1754-1777	similar to UniRef100_Q5URW4 Cluster: ATPase 3
sof-miR-Seq293	TC150445	686-709	weakly similar to UniRef100_A8H3W3 Cluster: Nucleoside recognition domain protein
sof-miR-Seq293	TC138450	244-267
sof-miR-Seq293	TC113976	657-680	similar to UniRef100_A8IYR3 Cluster: DnaJ-like protein
sof-miR-Seq293	TC154309	438-461
sof-miR-Seq293	CA085597	288-311	similar to UniRef100_A1FDM5 Cluster: Signal recognition particle-docking protein FtsY
sof-miR-Seq293	CA162424	251-274	similar to UniRef100_Q84NP7 Cluster: Probable AMP deaminase
sof-miR-Seq293	CA267790	76-99	weakly similar to UniRef100_Q0DGL4 Cluster: Os05g0525500 protein
sof-miR-Seq293	CA206241	498-521	similar to UniRef100_A5NVB2 Cluster: LigA
sof-miR-Seq293	CA204587	128-151
sof-miR-Seq293	CA093070	128-151	similar to UniRef100_A8UM56 Cluster: MHC class II antigen B
sof-miR-Seq293	CA270781	358-381	weakly similar to UniRef100_A4VGB5 Cluster: Probable 3-hydroxyacyl-CoA dehydrogenase
sof-miR-Seq293	CA199000	279-302
sof-miR-Seq293	CA177969	104-127	weakly similar to UniRef100_Q9JBM7 Cluster: Envelope glycoprotein
sof-miR-Seq293	CA211597	336-359
sof-miR-Seq293	TC129051	80-103
sof-miR-Seq293	CA164719	011-034	similar to UniRef100_A1YF92 Cluster: HDAC9
sof-miR-Seq293	TC143707	309-332	similar to UniRef100_Q4SY37 Cluster: Chromosome undetermined SCAF12210, whole genome shotgun sequence
sof-miR-Seq293	CF573355	102-125	homologue to UniRef100_Q10NM3 Cluster: RNA recognition motif family protein, expressed
sof-miR-Seq293	CA206121	102-124	similar to UniRef100_Q2W388 Cluster: Uncharacterized phage-associated protein
sof-miR-Seq293	TC128710	605-627
sof-miR-Seq293	TC113895	102-125
sof-miR-Seq293	CA164230	406-429	homologue to UniRef100_Q5MJ27 Cluster: Low temperature and salt responsive protein
sof-miR-Seq293	TC128215	07-030	similar to UniRef100_A9US83 Cluster: Predicted protein
sof-miR-Seq293	CA236785	338-361
sof-miR-Seq293	CA195705	366-389	similar to UniRef100_Q98596 Cluster: Precoat protein
sof-miR-Seq293	CA076178	31-54
sof-miR-Seq293	CA143166	169-192	similar to UniRef100_A7QBK1 Cluster: Chromosome chr13 scaffold_74, whole genome shotgun sequence
sof-miR-Seq293	CA165936	275-298	similar to UniRef100_A4WG11 Cluster: Adenylate cyclase
sof-miR-Seq293	CA263108	06-029
sof-miR-Seq293	CA080846	012-035
sof-miR-Seq293	CA276709	498-521
sof-miR-Seq293	CA249978	05-028
sof-miR-Seq293	CA101098	274-297	UniRef100_Q0WR84 Cluster: Oligopeptide transporter-like protein
sof-miR-Seq293	CA092653	492-513	similar to UniRef100_Q0JJC7 Cluster: Os01g0748000 protein
sof-miR-Seq293	TC136725	478-499	UniRef100_Q69EY5 Cluster: GDP dissociation inhibitor protein
sof-miR-Seq293	TC155054	570-592	similar to UniRef100_Q8L819 Cluster: SET domain-containing protein SET102
sof-miR-Seq293	TC138864	13-36
sof-miR-Seq293	TC151979	453-476	UniRef100_Q9AQU5 Cluster: Aquaporin PIP1-3/PIP1-4
sof-miR-Seq293	TC128528	939-962	UniRef100_Q94CH1 Cluster: Seven transmembrane protein Mlo4
sof-miR-Seq293	CA093239	525-548
sof-miR-Seq296	No target found
sof-miR-Seq297	TC138829	790-813	homologue to UniRef100_A3HE51 Cluster: Homoserine kinase
sof-miR-Seq298	TC128905	176-198
sof-miR-Seq298	TC139623	613-629	similar to UniRef100_Q0J7N5 Cluster: Os08g0176100 protein
sof-miR-Seq299	No target found
sof-miR-Seq300	CA079513	632-650
sof-miR-Seq301	No target found
sof-miR-Seq302	CA172513	309-329
sof-miR-Seq302	TC117196	558-578
sof-miR-Seq302	TC145851	69-89
sof-miR-Seq302	TC139558	620-639	similar to UniRef100_Q2QNJ7 Cluster: Acyltransferase family protein
sof-miR-Seq302	TC145559	646-666	homologue to UniRef100_Q43261 Cluster: Histone H2B.3
sof-miR-Seq303	CA172513	306-329
sof-miR-Seq303	TC117196	555-578
sof-miR-Seq303	CA200910	308-331
sof-miR-Seq303	TC145851	66-89
sof-miR-Seq303	TC145559	643-666	homologue to UniRef100_Q43261 Cluster: Histone H2B.3
sof-miR-Seq304	TC154095	511-531
sof-miR-Seq304	CA066655	26-46	similar to UniRef100_Q2RR87 Cluster: Transglutaminase-like
sof-miR-Seq304	CA192279	339-359	similar to UniRef100_A9VS48 Cluster: Toxin secretion/phage lysis holin
sof-miR-Seq306	CA200910	289-310
sof-miR-Seq306	TC132501	933-955	similar to UniRef100_A7PCX3 Cluster: Chromosome chr17 scaffold_12, whole genome shotgun sequence
sof-miR-Seq306	CA131495	318-340	similar to UniRef100_Q507P3 Cluster: Maturase K
sof-miR-Seq306	TC143447	510-530	homologue to UniRef100_O24415 Cluster: 60S acidic ribosomal protein P2B
sof-miR-Seq306	CA129594	41-61	homologue to UniRef100_Q6K950 Cluster: Nucleolar RNA-binding Nop10p-like protein
sof-miR-Seq306	CA136295	155-176
sof-miR-Seq306	TC114705	884-906
sof-miR-Seq306	CA202738	319-341	homologue to UniRef100_A8MKV8 Cluster: Molybdopterin-guanine dinucleotide biosynthesis protein B
sof-miR-Seq306	CA191146	01-023	similar to UniRef100_Q3IL60 Cluster: 6-phosphogluconate dehydratase
sof-miR-Seq306	CA229744	195-217	homologue to UniRef100_Q10HJ4 Cluster: Expressed protein
sof-miR-Seq306	CA123389	180-202
sof-miR-Seq306	FF281710	505-528	weakly similar to UniRef100_A0TMT8 Cluster: Ubiquinone biosynthesis hydroxylase, UbiH/UbiF/VisC/COQ6 family
sof-miR-Seq306	CA217608	75-98	similar to UniRef100_A7Q7I1 Cluster: Chromosome undetermined scaffold_60, whole genome shotgun sequence
sof-miR-Seq306	CN608955	110-132
sof-miR-Seq306	TC149921	32-53
sof-miR-Seq306	CA228402	335-354
sof-miR-Seq306	CA253323	70-89	UniRef100_A7T1X0 Cluster: Predicted protein
sof-miR-Seq306	TC146202	1072-1096
sof-miR-Seq307	CA123389	179-202
sof-miR-Seq307	CA285369	35-58
sof-miR-Seq307	CA131495	317-340	similar to UniRef100_Q507P3 Cluster: Maturase K
sof-miR-Seq307	TC115990	1200-1222	similar to UniRef100_A7QR39 Cluster: Chromosome undetermined scaffold_147, whole genome shotgun sequence
sof-miR-Seq307	TC138561	749-771
sof-miR-Seq307	TC136071	445-467	similar to UniRef100_Q10P28 Cluster: Nucleotide-sensitive chloride conductance regulator family protein, expressed
sof-miR-Seq307	CA217608	76-98	similar to UniRef100_A7Q7I1 Cluster: Chromosome undetermined scaffold_60, whole genome shotgun sequence
sof-miR-Seq307	DV733760	267-289
sof-miR-Seq307	CF574158	272-294	weakly similar to UniRef100_Q4JEV5 Cluster: Pore-forming toxin-like protein Hfr-2
sof-miR-Seq307	TC154834	44-67
sof-miR-Seq307	TC149944	524-547	homologue to UniRef100_Q10RN5 Cluster: AMP-binding enzyme family protein, expressed
sof-miR-Seq307	CA090731	542-565	homologue to UniRef100_Q10RN5 Cluster: AMP-binding enzyme family protein, expressed
sof-miR-Seq307	CA229744	194-217	homologue to UniRef100_Q10HJ4 Cluster: Expressed protein
sof-miR-Seq307	TC134144	856-877	similar to UniRef100_Q6YYC3 Cluster: RNA polymerase II complex component SRB7 protein-like
sof-miR-Seq307	TC114872	661-682	similar to UniRef100_Q9ATR1 Cluster: Zinc-induced protein
sof-miR-Seq307	CA289677	236-257
sof-miR-Seq307	CA191146	01-023	similar to UniRef100_Q3IL60 Cluster: 6-phosphogluconate dehydratase
sof-miR-Seq307	CA200910	450-470
sof-miR-Seq307	CA153101	516-539
sof-miR-Seq307	CA144335	446-469	similar to UniRef100_Q0IZ51 Cluster: Os10g0131000 protein
sof-miR-Seq307	CN608955	109-132
sof-miR-Seq307	TC145851	47-68
sof-miR-Seq307	FF281710	506-528	weakly similar to UniRef100_A0TMT8 Cluster: Ubiquinone biosynthesis hydroxylase, UbiH/UbiF/VisC/COQ6 family
sof-miR-Seq307	CA228402	334-354
sof-miR-Seq307	CA172513	287-308
[truncated: 3,451 more rows]
[truncated: 15 more columns]

## Sheet: Additional file 8
Additional file 8: Putative targets of all new miRNAs candidates in sorghum. EST sorghum data from Gene Index version 9.0 and Sorghum gene models (JGI v.1.0) were used to search for potential new miRNA targets by UEA sRNA toolkit-Plant target prediction pipeline.
Sorghum targets information
sRNA ID	Target gene accession	Start-end position of target	Target description
sof-miR-Seq1	No target found
sof-miR-Seq2	TC121911	339-358
sof-miR-Seq3	CF489838	407-426	similar to UniRef100_A7Q9P4 Cluster: Chromosome chr5 scaffold_67, whole genome shotgun sequence
sof-miR-Seq4	TC128583	253-274
sof-miR-Seq5	TC128583	253-274
sof-miR-Seq5	TC117021	649-671	similar to UniRef100_Q6H453 Cluster: Inositol 1,4,5-trisphosphate 5-phosphatase-like protein
sof-miR-Seq5	TC125477	68-91
sof-miR-Seq5	TC118546	236-256	homologue to UniRef100_Q10RN5 Cluster: AMP-binding enzyme family protein, expressed
sof-miR-Seq5	TC116873	551-571	similar to UniRef100_A7QY83 Cluster: Chromosome chr2 scaffold_241, whole genome shotgun sequence
sof-miR-Seq6	No target found
sof-miR-Seq7	TC117967	468-486	homologue to UniRef100_Q0IWB6 Cluster: Os10g0520600 protein
sof-miR-Seq7	CF428976	533-552
sof-miR-Seq7	CF485499	308-327	UniRef100_UPI000065EB2D Cluster: Tau-tubulin kinase 1 (EC 2.7.11.1) (Brain-derived tau kinase).
sof-miR-Seq7	TC128583	255-274
sof-miR-Seq7	TC132879	212-231
sof-miR-Seq7	TC131139	927-945	similar to UniRef100_Q0JQ97 Cluster: Montothiol glutaredoxin-S1, mitochondrial precursor
sof-miR-Seq7	TC125937	662-680	similar to UniRef100_Q5CCG4 Cluster: Acetyl-CoA carboxylase
sof-miR-Seq7	TC122914	612-630	similar to UniRef100_Q4QXM0 Cluster: Phosphoinositide 3-kinase
sof-miR-Seq7	TC118311	875-892	similar to UniRef100_Q9SPM2 Cluster: Monodehydroascorbate reductase
sof-miR-Seq7	CD208512	559-577	homologue to UniRef100_Q0IPL4 Cluster: Os12g0188900 protein
sof-miR-Seq7	TC123396	664-683
sof-miR-Seq7	TC118546	237-256	homologue to UniRef100_Q10RN5 Cluster: AMP-binding enzyme family protein, expressed
sof-miR-Seq7	TC116873	552-571	similar to UniRef100_A7QY83 Cluster: Chromosome chr2 scaffold_241, whole genome shotgun sequence
sof-miR-Seq7	TC123698	2651-2668
sof-miR-Seq7	TC116211	957-974	weakly similar to UniRef100_Q41140 Cluster: Pyrophosphate--fructose 6-phosphate 1-phosphotransferase subunit alpha
sof-miR-Seq7	TC114900	111-128	weakly similar to UniRef100_Q2QZT9 Cluster: Protein kinase domain containing protein, expressed
sof-miR-Seq7	TC116517	834-851
sof-miR-Seq7	TC131693	638-655	weakly similar to UniRef100_Q6H7U7 Cluster: Armadillo/beta-catenin repeat protein-like
sof-miR-Seq7	TC130409	539-556	weakly similar to UniRef100_Q4RIY1 Cluster: Chromosome undetermined SCAF15041, whole genome shotgun sequence
sof-miR-Seq7	BM318286	479-496
sof-miR-Seq8	No target found
sof-miR-Seq9	CF428976	532-552
sof-miR-Seq9	TC117967	466-486	homologue to UniRef100_Q0IWB6 Cluster: Os10g0520600 protein
sof-miR-Seq9	CF485499	307-327	UniRef100_UPI000065EB2D Cluster: Tau-tubulin kinase 1 (EC 2.7.11.1) (Brain-derived tau kinase).
sof-miR-Seq9	TC132879	211-231
sof-miR-Seq9	TC131139	926-945	similar to UniRef100_Q0JQ97 Cluster: Montothiol glutaredoxin-S1, mitochondrial precursor
sof-miR-Seq9	TC125937	661-680	similar to UniRef100_Q5CCG4 Cluster: Acetyl-CoA carboxylase
sof-miR-Seq9	TC122914	611-630	similar to UniRef100_Q4QXM0 Cluster: Phosphoinositide 3-kinase
sof-miR-Seq9	TC117544	1577-1597	weakly similar to UniRef100_Q7G307 Cluster: GDSL-like Lipase/Acylhydrolase family protein, expressed
sof-miR-Seq9	TC118311	874-892	similar to UniRef100_Q9SPM2 Cluster: Monodehydroascorbate reductase
sof-miR-Seq9	CD208512	558-577	homologue to UniRef100_Q0IPL4 Cluster: Os12g0188900 protein
sof-miR-Seq9	TC123396	663-683
sof-miR-Seq9	TC123698	2649-2668
sof-miR-Seq9	TC116211	955-974	weakly similar to UniRef100_Q41140 Cluster: Pyrophosphate--fructose 6-phosphate 1-phosphotransferase subunit alpha
sof-miR-Seq9	TC116517	832-851
sof-miR-Seq10	No target found
sof-miR-Seq11	BI099144	422-443	similar to UniRef100_Q2R1S7 Cluster: F-box domain containing protein
sof-miR-Seq12	Sb02g044015.1	26-42
sof-miR-Seq12	Sb04g002430.1	891-905	ruvB-like, putative, expressed
sof-miR-Seq13	TC117021	649-671	similar to UniRef100_Q6H453 Cluster: Inositol 1,4,5-trisphosphate 5-phosphatase-like protein
sof-miR-Seq13	TC126169	444-465	similar to UniRef100_Q0K1R2 Cluster: Outer membrane efflux protein precursor
sof-miR-Seq14	No target found
sof-miR-Seq15	TC120266	445-468	weakly similar to UniRef100_Q80X50 Cluster: Ubiquitin-associated protein 2-like
sof-miR-Seq16	TC116211	999-1020	weakly similar to UniRef100_Q41140 Cluster: Pyrophosphate--fructose 6-phosphate 1-phosphotransferase subunit alpha
sof-miR-Seq17	No target found
sof-miR-Seq18	CF489838	407-424	similar to UniRef100_A7Q9P4 Cluster: Chromosome chr5 scaffold_67, whole genome shotgun sequence
sof-miR-Seq18	CF481498	446-464	weakly similar to UniRef100_Q60DM2 Cluster: F-box domain containing protein
sof-miR-Seq19	TC125937	659-680	similar to UniRef100_Q5CCG4 Cluster: Acetyl-CoA carboxylase
sof-miR-Seq19	TC122914	607-630	similar to UniRef100_Q4QXM0 Cluster: Phosphoinositide 3-kinase
sof-miR-Seq19	TC117967	462-485	homologue to UniRef100_Q0IWB6 Cluster: Os10g0520600 protein
sof-miR-Seq19	BI140791	105-128
sof-miR-Seq19	TC132879	207-230
sof-miR-Seq19	TC126471	1290-1312	UniRef100_Q67BC7 Cluster: Cellulose synthase catalytic subunit 12
sof-miR-Seq19	CF428976	528-551
sof-miR-Seq19	CF485499	303-326	UniRef100_UPI000065EB2D Cluster: Tau-tubulin kinase 1 (EC 2.7.11.1) (Brain-derived tau kinase).
sof-miR-Seq19	TC116275	1737-1759
sof-miR-Seq20	CF428976	528-551
sof-miR-Seq20	TC117967	462-485	homologue to UniRef100_Q0IWB6 Cluster: Os10g0520600 protein
sof-miR-Seq20	CF485499	303-326	UniRef100_UPI000065EB2D Cluster: Tau-tubulin kinase 1 (EC 2.7.11.1) (Brain-derived tau kinase).
sof-miR-Seq20	TC130964	314-337
sof-miR-Seq20	TC123698	2645-2668
sof-miR-Seq20	TC116211	951-974	weakly similar to UniRef100_Q41140 Cluster: Pyrophosphate--fructose 6-phosphate 1-phosphotransferase subunit alpha
sof-miR-Seq20	TC116517	828-851
sof-miR-Seq20	TC122914	607-630	similar to UniRef100_Q4QXM0 Cluster: Phosphoinositide 3-kinase
sof-miR-Seq20	TC114678	1046-1067	similar to UniRef100_A7QAN3 Cluster: Chromosome chr5 scaffold_72, whole genome shotgun sequence
sof-miR-Seq21	No target found
sof-miR-Seq22	Sb06g007325.1	190-210
sof-miR-Seq23	No target found
sof-miR-Seq24	No target found
sof-miR-Seq26	TC128583	252-274
sof-miR-Seq26	TC116275	1738-1761
sof-miR-Seq27	No target found
sof-miR-Seq28	No target found
sof-miR-Seq29	TC128583	252-274
sof-miR-Seq29	TC116275	1738-1761
sof-miR-Seq30	No target found
sof-miR-Seq34	CF073550	481-502	homologue to UniRef100_A0C5Q1 Cluster: Chromosome undetermined scaffold_150, whole genome shotgun sequence
sof-miR-Seq34	TC117021	649-671	similar to UniRef100_Q6H453 Cluster: Inositol 1,4,5-trisphosphate 5-phosphatase-like protein
sof-miR-Seq35	Sb01g048040.1	487-508	serine acetyltransferase protein, putative, expressed
sof-miR-Seq36	No target found
sof-miR-Seq37	Sb01g029120.1	2596-2614	agenet domain containing protein, putative, expressed
sof-miR-Seq37	Sb08g002530.1	1817-1835	SET domain containing protein, expressed
sof-miR-Seq38	Sb03g001880.1	72-89	GDSL-like lipase/acylhydrolase, putative, expressed
sof-miR-Seq39	Sb04g028500.1	463-482	DSHCT domain containing protein, expressed
sof-miR-Seq39	Sb03g005000.1	304-324	GDP-mannose 4,6 dehydratase 2, putative, expressed
sof-miR-Seq40	No target found
sof-miR-Seq41	Sb01g029120.1	2595-2614	agenet domain containing protein, putative, expressed
sof-miR-Seq41	Sb08g002530.1	1817-1835	SET domain containing protein, expressed
sof-miR-Seq41	Sb03g025460.1	1432-1451	Sec1 family transport protein, putative, expressed
sof-miR-Seq42	Sb03g025460.1	1431-1451	Sec1 family transport protein, putative, expressed
sof-miR-Seq43	Sb03g025460.1	1431-1451	Sec1 family transport protein, putative, expressed
sof-miR-Seq44	No target found
sof-miR-Seq45	CX621153	490-512	similar to UniRef100_Q8SSG9 Cluster: 60S ribosomal protein L11
sof-miR-Seq45	TC113451	716-739	similar to UniRef100_A1UHI4 Cluster: ABC transporter, transmembrane region, type 1 precursor
sof-miR-Seq45	TC119651	120-143	weakly similar to UniRef100_A7QQI7 Cluster: Chromosome undetermined scaffold_143, whole genome shotgun sequence
sof-miR-Seq45	TC124334	476-499	homologue to UniRef100_P62945 Cluster: 60S ribosomal protein L41
sof-miR-Seq45	TC126470	451-474
sof-miR-Seq45	CF488381	439-462	homologue to UniRef100_P62945 Cluster: 60S ribosomal protein L41
sof-miR-Seq45	TC134137	271-294
sof-miR-Seq45	CD204574	98-121
sof-miR-Seq45	CF482881	220-243	similar to UniRef100_A7NU14 Cluster: Chromosome chr18 scaffold_1, whole genome shotgun sequence
sof-miR-Seq46	TC133851	722-745	similar to UniRef100_Q9LNJ9 Cluster: F6F3.3 protein
sof-miR-Seq46	TC123687	632-655	similar to UniRef100_A8QW52 Cluster: O-methyltransferase 1
sof-miR-Seq46	TC126860	507-530
sof-miR-Seq46	TC119147	774-795	homologue to UniRef100_A5JVZ6 Cluster: Plastid high chlorophyll fluorescence 136 precursor
sof-miR-Seq46	AW671671	365-388
sof-miR-Seq47	No target found
sof-miR-Seq48	TC122054	1246-1269	similar to UniRef100_Q2YHL0 Cluster: Cinnamyl alcohol dehydrogenase
sof-miR-Seq49	TC133851	722-745	similar to UniRef100_Q9LNJ9 Cluster: F6F3.3 protein
sof-miR-Seq49	TC126408	55-78
sof-miR-Seq49	TC126004	1585-1608	similar to UniRef100_A7NZB3 Cluster: Chromosome chr6 scaffold_3, whole genome shotgun sequence
sof-miR-Seq49	TC123687	632-655	similar to UniRef100_A8QW52 Cluster: O-methyltransferase 1
sof-miR-Seq49	TC126860	507-530
sof-miR-Seq49	TC119147	774-795	homologue to UniRef100_A5JVZ6 Cluster: Plastid high chlorophyll fluorescence 136 precursor
sof-miR-Seq49	AW671671	365-388
sof-miR-Seq50	No target found
sof-miR-Seq51	TC117849	147-165	similar to UniRef100_A7PY09 Cluster: Chromosome chr15 scaffold_37, whole genome shotgun sequence
sof-miR-Seq51	CN129446	109-127	similar to UniRef100_A7PY09 Cluster: Chromosome chr15 scaffold_37, whole genome shotgun sequence
sof-miR-Seq51	CF489038	527-546
sof-miR-Seq52	No target found
sof-miR-Seq53	TC131139	922-945	similar to UniRef100_Q0JQ97 Cluster: Montothiol glutaredoxin-S1, mitochondrial precursor
sof-miR-Seq53	BE362893	379-402	homologue to gb|AF036493.1|AF036493 Tragopogon dubius large subunit 26S ribosomal RNA gene, partial sequence, partial (6%)
sof-miR-Seq53	TC123698	2645-2668
sof-miR-Seq53	TC116211	951-974	weakly similar to UniRef100_Q41140 Cluster: Pyrophosphate--fructose 6-phosphate 1-phosphotransferase subunit alpha
sof-miR-Seq53	TC116517	828-851
sof-miR-Seq53	TC122914	607-630	similar to UniRef100_Q4QXM0 Cluster: Phosphoinositide 3-kinase
sof-miR-Seq53	BI140791	105-128
sof-miR-Seq53	TC132879	207-230
sof-miR-Seq53	TC114678	1046-1067	similar to UniRef100_A7QAN3 Cluster: Chromosome chr5 scaffold_72, whole genome shotgun sequence
sof-miR-Seq53	BG411388	418-441
sof-miR-Seq53	TC117544	1574-1596	weakly similar to UniRef100_Q7G307 Cluster: GDSL-like Lipase/Acylhydrolase family protein, expressed
sof-miR-Seq54	BI074352	451-470
sof-miR-Seq54	AW284577	326-345
sof-miR-Seq55	TC132114	84-107
sof-miR-Seq56	No target found
sof-miR-Seq57	No target found
sof-miR-Seq59	No target found
sof-miR-Seq60	CF426836	19-42
sof-miR-Seq61	No target found
sof-miR-Seq62	TC116211	997-1020	weakly similar to UniRef100_Q41140 Cluster: Pyrophosphate--fructose 6-phosphate 1-phosphotransferase subunit alpha
sof-miR-Seq63	Sb09g002290.1	3331-3354	MYB family transcription factor, putative, expressed
sof-miR-Seq64	No target found
sof-miR-Seq65	TC129198	241-264
sof-miR-Seq66	CF073407	411-431	similar to UniRef100_Q0DYZ1 Cluster: Os02g0658200 protein
sof-miR-Seq66	TC129198	246-264
sof-miR-Seq66	CD428305	531-551
sof-miR-Seq66	TC119633	754-774	similar to UniRef100_A7PX70 Cluster: Chromosome chr12 scaffold_36, whole genome shotgun sequence
sof-miR-Seq67	Sb02g034600.1	915-933	conserved hypothetical protein
sof-miR-Seq68	Sb04g032150.1	234-254	ethylene-responsive protein related, putative, expressed
sof-miR-Seq68	Sb10g005275.1	162-182
sof-miR-Seq68	Sb10g006860.1	501-521	lysM domain-containing GPI-anchored protein 1 precursor, putative, expressed
sof-miR-Seq68	Sb06g031620.1	1332-1351	proton-dependent oligopeptide transport, putative, expressed
sof-miR-Seq68	Sb02g027020.1	1083-1100	cyclin, putative, expressed
sof-miR-Seq68	Sb09g025470.1	350-370	gibberellin 2-beta-dioxygenase, putative, expressed
sof-miR-Seq68	Sb06g019825.1	145-165
sof-miR-Seq69	TC131605	160-183
sof-miR-Seq69	CD231935	119-141
sof-miR-Seq69	CD428305	529-551
sof-miR-Seq69	TC131630	142-164	weakly similar to UniRef100_A7R2Z4 Cluster: Chromosome undetermined scaffold_466, whole genome shotgun sequence
sof-miR-Seq69	CF073407	409-431	similar to UniRef100_Q0DYZ1 Cluster: Os02g0658200 protein
sof-miR-Seq70	TC131605	160-183
sof-miR-Seq70	CD231935	119-141
sof-miR-Seq70	TC129198	241-264
sof-miR-Seq70	TC131630	142-164	weakly similar to UniRef100_A7R2Z4 Cluster: Chromosome undetermined scaffold_466, whole genome shotgun sequence
sof-miR-Seq70	CF073407	409-431	similar to UniRef100_Q0DYZ1 Cluster: Os02g0658200 protein
sof-miR-Seq70	CD428305	529-551
sof-miR-Seq71	CD231935	119-141
sof-miR-Seq71	TC131605	160-183
sof-miR-Seq71	TC125280	143-166
sof-miR-Seq71	TC123057	1792-1815
sof-miR-Seq71	TC111401	901-923	similar to UniRef100_Q9FRX0 Cluster: Bundle sheath cell specific protein 1
sof-miR-Seq72	No target found
sof-miR-Seq73	TC134713	1038-1061
sof-miR-Seq73	BG947141	334-356
sof-miR-Seq74	No target found
sof-miR-Seq75	Sb01g001910.1	651-672
sof-miR-Seq75	Sb0896s002010.1	659-680
sof-miR-Seq75	Sb02g022100.1	904-918	receptor-like protein kinase 5 precursor, putative, expressed
sof-miR-Seq76	No target found
sof-miR-Seq77	Sb01g050330.1	157-175	signal recognition particle receptor, putative, expressed
sof-miR-Seq77	Sb10g026363.1	3168-3188
sof-miR-Seq77	Sb02g006147.1	232-249
sof-miR-Seq77	Sb03g012290.1	618-638	beta-D-xylosidase, putative, expressed
sof-miR-Seq77	Sb04g029340.1	221-239	histone-like transcription factor and archaeal histone, putative, expressed
sof-miR-Seq77	Sb03g031370.1	72-91	ORC4 - Putative origin recognition complex subunit 4, expressed
sof-miR-Seq77	Sb07g027930.1	108-125	AGC_PVPK_like_CDK8.2 - ACG kinases include homologs to PKA, PKG and PKC, expressed
sof-miR-Seq78	Sb09g003580.1	732-752	expressed protein
sof-miR-Seq80	No target found
sof-miR-Seq81	No target found
sof-miR-Seq82	No target found
sof-miR-Seq83	No target found
sof-miR-Seq84	Sb0836s002010.1	189-210
sof-miR-Seq85	No target found
sof-miR-Seq86	TC128583	349-372
sof-miR-Seq86	CF484339	46-69	similar to UniRef100_Q69K57 Cluster: Smr domain-containing protein-like
sof-miR-Seq86	TC131139	1022-1043	similar to UniRef100_Q0JQ97 Cluster: Montothiol glutaredoxin-S1, mitochondrial precursor
sof-miR-Seq86	TC129889	22-44	UniRef100_UPI00004D7420 Cluster: T-cell immunomodulatory protein precursor (TIP protein).
sof-miR-Seq87	No target found
sof-miR-Seq88	No target found
sof-miR-Seq89	No target found
sof-miR-Seq90	BF507222	57-80
sof-miR-Seq91	No target found
sof-miR-Seq92	Sb02g042360.1	278-301	hypothetical protein
sof-miR-Seq93	No target found
sof-miR-Seq94	No target found
sof-miR-Seq95	TC114770	982-1005	similar to UniRef100_A5CFZ4 Cluster: Tubulin folding cofactor B
sof-miR-Seq95	CD207695	254-277	homologue to UniRef100_A5CFZ4 Cluster: Tubulin folding cofactor B
sof-miR-Seq96	No target found
sof-miR-Seq97	No target found
sof-miR-Seq98	Sb04g037740.1	64-87	pectinesterase, putative
sof-miR-Seq99	TC116275	1737-1759
sof-miR-Seq100	TC116275	1737-1759
sof-miR-Seq101	CF481527	235-258	similar to UniRef100_A6RVP5 Cluster: Predicted protein
sof-miR-Seq101	TC124608	698-721	homologue to UniRef100_A9J228 Cluster: MIKC-type MADS-box transcription factor WM30
sof-miR-Seq101	CF073550	480-502	homologue to UniRef100_A0C5Q1 Cluster: Chromosome undetermined scaffold_150, whole genome shotgun sequence
sof-miR-Seq101	TC125477	67-90
sof-miR-Seq102	No target found
sof-miR-Seq103	Sb01g029470.1	112-134	peptide transporter PTR2, putative, expressed
sof-miR-Seq103	Sb07g004400.1	472-493	serine-rich protein, putative, expressed
sof-miR-Seq103	Sb01g000245.1	85-108
sof-miR-Seq103	Sb06g017050.1	1192-1214	expressed protein
sof-miR-Seq104	BM324381	13-36	similar to UniRef100_A7NU59 Cluster: Chromosome chr18 scaffold_1 whole genome shotgun sequence
sof-miR-Seq105	No target found
sof-miR-Seq106	No target found
sof-miR-Seq108	No target found
sof-miR-Seq109	TC127216	80-100	similar to UniRef100_A7PH62 Cluster: Chromosome chr17 scaffold_16, whole genome shotgun sequence
sof-miR-Seq109	TC131811	96-116	similar to UniRef100_A6N1G3 Cluster: Wd-repeat protein 26
sof-miR-Seq109	CD207062	417-436	similar to UniRef100_Q60DN7 Cluster: Expressed protein
sof-miR-Seq109	CF485499	330-349	UniRef100_UPI000065EB2D Cluster: Tau-tubulin kinase 1 (EC 2.7.11.1) (Brain-derived tau kinase).
sof-miR-Seq111	Sb06g026683.1	662-685	dihydropyrimidinase, putative, expressed
sof-miR-Seq113	TC123687	632-655	similar to UniRef100_A8QW52 Cluster: O-methyltransferase 1
sof-miR-Seq113	TC119147	773-795	homologue to UniRef100_A5JVZ6 Cluster: Plastid high chlorophyll fluorescence 136 precursor
sof-miR-Seq113	TC133851	722-745	similar to UniRef100_Q9LNJ9 Cluster: F6F3.3 protein
sof-miR-Seq113	TC126860	507-530
sof-miR-Seq113	TC126232	376-399
sof-miR-Seq113	TC131728	1295-1316	weakly similar to UniRef100_P47917 Cluster: O-methyltransferase ZRP4
sof-miR-Seq114	CB929178	527-550	similar to UniRef100_Q0DMT6 Cluster: Os03g0794300 protein
sof-miR-Seq115	Sb06g003130.1	1300-1320	receptor-like protein kinase precursor, putative
sof-miR-Seq116	No target found
sof-miR-Seq118	Sb01g048660.1	227-246	mitochondrial carrier protein, putative, expressed
sof-miR-Seq119	TC124846	779-799	homologue to UniRef100_Q0J2R1 Cluster: Os09g0314400 protein
sof-miR-Seq119	TC129712	148-167
sof-miR-Seq120	TC122213	1098-1118	homologue to UniRef100_A7QDZ9 Cluster: Chromosome chr4 scaffold_83, whole genome shotgun sequence
sof-miR-Seq120	TC127216	80-100	similar to UniRef100_A7PH62 Cluster: Chromosome chr17 scaffold_16, whole genome shotgun sequence
sof-miR-Seq120	BE366935	147-167
sof-miR-Seq120	TC122146	545-564	similar to UniRef100_Q68V15 Cluster: Armadillo-like
sof-miR-Seq120	TC113491	805-825	similar to UniRef100_A6MCZ3 Cluster: Hydroxymethylglutaryl-CoA synthase
sof-miR-Seq120	TC131139	950-968	similar to UniRef100_Q0JQ97 Cluster: Montothiol glutaredoxin-S1, mitochondrial precursor
sof-miR-Seq120	TC128544	1253-1273
sof-miR-Seq121	Sb10g003000.1	122-138	splicing factor, putative, expressed
sof-miR-Seq121	Sb04g028500.1	463-482	DSHCT domain containing protein, expressed
sof-miR-Seq121	Sb02g000380.1	541-560	terpene synthase, putative
sof-miR-Seq121	Sb01g039900.2	1002-1017	mannose-1-phosphate guanyltransferase, putative, expressed
sof-miR-Seq121	Sb09g022270.1	466-485	homeodomain protein, putative, expressed
sof-miR-Seq122	Sb10g008270.1	2846-2865	protein kinase, putative, expressed
sof-miR-Seq122	Sb05g004080.1	284-301	citrate-binding protein precursor, putative, expressed
sof-miR-Seq122	Sb04g012190.1	688-704	OsFBX46 - F-box domain containing protein, expressed
sof-miR-Seq122	Sb03g041290.1	175-189	AGC_AGC_other_PDK1_Pk61C.1 - ACG kinases include homologs to PKA, PKG and PKC, expressed
sof-miR-Seq122	Sb04g028500.1	463-482	DSHCT domain containing protein, expressed
sof-miR-Seq122	Sb02g000380.1	541-560	terpene synthase, putative
sof-miR-Seq122	Sb01g039900.2	1002-1017	mannose-1-phosphate guanyltransferase, putative, expressed
sof-miR-Seq123	Sb04g036680.1	244-263	ABC transporter, ATP-binding protein, putative, expressed
sof-miR-Seq123	Sb03g025460.1	1431-1449	Sec1 family transport protein, putative, expressed
sof-miR-Seq124	CF073550	582-605	homologue to UniRef100_A0C5Q1 Cluster: Chromosome undetermined scaffold_150, whole genome shotgun sequence
sof-miR-Seq124	TC128583	349-372
sof-miR-Seq124	TC134154	898-920	homologue to UniRef100_Q5TKF4 Cluster: Nucleoside diphosphate kinase
sof-miR-Seq125	Sb01g011590.1	3617-3637	zinc finger C-x8-C-x5-C-x3-H type family protein, expressed
sof-miR-Seq126	CF433511	302-325
sof-miR-Seq127	TC111391	1209-1229	homologue to UniRef100_A9SNW3 Cluster: Predicted protein
sof-miR-Seq127	TC134546	883-903	similar to UniRef100_Q0DNH7 Cluster: Os03g0752200 protein
sof-miR-Seq128	No target found
sof-miR-Seq129	No target found
sof-miR-Seq130	TC129198	241-264
sof-miR-Seq130	TC125280	143-166
sof-miR-Seq130	CF073407	409-431	similar to UniRef100_Q0DYZ1 Cluster: Os02g0658200 protein
sof-miR-Seq130	CD428305	529-551
sof-miR-Seq131	TC125280	143-166
sof-miR-Seq131	TC129198	241-264
sof-miR-Seq131	TC125361	522-544	similar to UniRef100_A4X8Z8 Cluster: Fibronectin, type III domain protein
sof-miR-Seq131	CF073407	409-431	similar to UniRef100_Q0DYZ1 Cluster: Os02g0658200 protein
sof-miR-Seq131	CD428305	529-551
sof-miR-Seq132	No target found
sof-miR-Seq133	Sb0015s004030.1	1046-1067	expressed protein
sof-miR-Seq134	No target found
sof-miR-Seq136	TC111401	967-987	similar to UniRef100_Q9FRX0 Cluster: Bundle sheath cell specific protein 1
sof-miR-Seq136	TC128007	108-128	similar to UniRef100_A7QK92 Cluster: Chromosome chr2 scaffold_112, whole genome shotgun sequence
sof-miR-Seq136	TC118798	34-54	homologue to UniRef100_Q0JKB6 Cluster: Os01g0685500 protein
sof-miR-Seq136	TC133585	163-183
sof-miR-Seq136	CF757388	378-393	similar to UniRef100_Q945Q4 Cluster: At2g16800/T24I21.21
sof-miR-Seq137	TC131630	207-227	weakly similar to UniRef100_A7R2Z4 Cluster: Chromosome undetermined scaffold_466, whole genome shotgun sequence
sof-miR-Seq137	CF073407	474-494	similar to UniRef100_Q0DYZ1 Cluster: Os02g0658200 protein
sof-miR-Seq137	TC111401	967-987	similar to UniRef100_Q9FRX0 Cluster: Bundle sheath cell specific protein 1
sof-miR-Seq137	TC129198	306-326
sof-miR-Seq137	CF757388	380-393	similar to UniRef100_Q945Q4 Cluster: At2g16800/T24I21.21
sof-miR-Seq138	TC111401	967-987	similar to UniRef100_Q9FRX0 Cluster: Bundle sheath cell specific protein 1
sof-miR-Seq138	TC131630	207-227	weakly similar to UniRef100_A7R2Z4 Cluster: Chromosome undetermined scaffold_466, whole genome shotgun sequence
sof-miR-Seq138	CF073407	474-494	similar to UniRef100_Q0DYZ1 Cluster: Os02g0658200 protein
sof-miR-Seq138	TC128007	108-128	similar to UniRef100_A7QK92 Cluster: Chromosome chr2 scaffold_112, whole genome shotgun sequence
sof-miR-Seq138	TC125280	209-229
sof-miR-Seq138	CF757388	375-393	similar to UniRef100_Q945Q4 Cluster: At2g16800/T24I21.21
sof-miR-Seq139	TC134692	577-599	weakly similar to UniRef100_A7Q403 Cluster: Chromosome chr13 scaffold_48, whole genome shotgun sequence
sof-miR-Seq139	CF486871	605-627
sof-miR-Seq139	CX623028	134-156
sof-miR-Seq139	TC120105	300-322	similar to UniRef100_Q02876 Cluster: Nodulation protein D 1
sof-miR-Seq139	CF073382	119-141
sof-miR-Seq139	EH407477	405-427	similar to UniRef100_Q6Z707 Cluster: Non-ribosomal peptide synthetase modules and related proteins-like
sof-miR-Seq139	CN126186	235-257	weakly similar to UniRef100_Q0DWJ1 Cluster: Os02g0813200 protein
sof-miR-Seq139	TC131686	146-168	similar to UniRef100_Q3ST95 Cluster: Phosphatidylserine decarboxylase proenzyme [Contains: Phosphatidylserine decarboxylase alpha chain
sof-miR-Seq139	TC130739	96-117	similar to UniRef100_A7Q8Q2 Cluster: Chromosome chr5 scaffold_64, whole genome shotgun sequence
sof-miR-Seq139	CX615278	425-447	homologue to UniRef100_Q0JH61 Cluster: Os01g0881800 protein
sof-miR-Seq139	TC113430	481-503
sof-miR-Seq139	TC116239	25-47	weakly similar to UniRef100_A7Q2S6 Cluster: Chromosome chr1 scaffold_46, whole genome shotgun sequence
sof-miR-Seq139	CF485986	641-663
sof-miR-Seq139	CX620519	241-263
sof-miR-Seq140	No target found
sof-miR-Seq141	BG947141	334-356
sof-miR-Seq141	TC134713	1038-1061
sof-miR-Seq142	TC113919	922-942
sof-miR-Seq142	TC131139	1029-1049	similar to UniRef100_Q0JQ97 Cluster: Montothiol glutaredoxin-S1, mitochondrial precursor
sof-miR-Seq143	Sb05g002310.1	99-119	Rf1, mitochondrial precursor, putative, expressed
sof-miR-Seq143	Sb10g009870.1	99-119	Rf1, mitochondrial precursor, putative
sof-miR-Seq143	Sb05g002330.1	99-119	Rf1, mitochondrial precursor, putative, expressed
sof-miR-Seq143	Sb03g038140.1	960-980	pentatricopeptide repeat-containing protein, putative, expressed
sof-miR-Seq143	Sb08g019750.1	195-215
sof-miR-Seq143	Sb07g007630.1	106-125	Rf1, mitochondrial precursor, putative, expressed
sof-miR-Seq143	Sb02g028755.1	187-204
sof-miR-Seq143	Sb05g002620.1	81-101	Rf1, mitochondrial precursor, putative
sof-miR-Seq143	Sb03g032860.1	690-710	conserved hypothetical protein
sof-miR-Seq143	Sb10g029530.1	485-503	pentatricopeptide, putative, expressed
sof-miR-Seq143	Sb09g026680.1	349-365	expressed protein
sof-miR-Seq143	Sb02g034620.1	844-863	PPR repeat containing protein, expressed
sof-miR-Seq143	Sb03g031900.1	727-746	HCF152, putative, expressed
sof-miR-Seq143	Sb10g014210.1	246-260	pentatricopeptide, putative, expressed
sof-miR-Seq143	Sb02g007035.1	597-616	pentatricopeptide repeat domain containing protein, putative, expressed
sof-miR-Seq144	CB925741	251-273	similar to UniRef100_A7NYR5 Cluster: Chromosome chr6 scaffold_3, whole genome shotgun sequence
sof-miR-Seq144	TC114901	529-551	similar to UniRef100_A7NYR5 Cluster: Chromosome chr6 scaffold_3, whole genome shotgun sequence
sof-miR-Seq145	Sb02g009236.1	40-60
sof-miR-Seq145	Sb08g018493.1	1042-1059	expressed protein
sof-miR-Seq145	Sb03g037660.1	2045-2061	histone-lysine N-methyltransferase, H3 lysine-9 specific SUVH1, putative, expressed
sof-miR-Seq146	No target found
sof-miR-Seq147	Sb04g038410.1	432-446	sucrose synthase, putative, expressed
sof-miR-Seq148	TC125883	865-887
sof-miR-Seq148	TC126408	41-63
sof-miR-Seq148	TC126470	437-459
sof-miR-Seq148	TC120914	885-908
sof-miR-Seq148	TC125899	32-54	weakly similar to UniRef100_A7NWC4 Cluster: Chromosome chr5 scaffold_2, whole genome shotgun sequence
sof-miR-Seq148	TC119651	106-128	weakly similar to UniRef100_A7QQI7 Cluster: Chromosome undetermined scaffold_143, whole genome shotgun sequence
sof-miR-Seq148	TC126860	495-515
sof-miR-Seq148	TC124182	682-700	similar to UniRef100_Q0DI02 Cluster: Os05g0427300 protein
sof-miR-Seq148	CF482881	206-228	similar to UniRef100_A7NU14 Cluster: Chromosome chr18 scaffold_1, whole genome shotgun sequence
sof-miR-Seq148	BG556420	506-526	similar to UniRef100_Q2RRZ4 Cluster: ABC transporter component
sof-miR-Seq148	TC118932	846-864	similar to UniRef100_A7PLR6 Cluster: Chromosome chr14 scaffold_21, whole genome shotgun sequence
sof-miR-Seq149	No target found
sof-miR-Seq150	Sb09g007335.1	730-747
sof-miR-Seq151	Sb04g024570.1	859-878	expressed protein
sof-miR-Seq151	Sb04g006730.1	1121-1139	Ubiquitin family domain containing protein, expressed
sof-miR-Seq151	Sb07g006490.1	1315-1333
sof-miR-Seq151	Sb07g019996.1	141-160
sof-miR-Seq151	Sb03g028900.1	1722-1742	dnaJ domain containing protein, expressed
sof-miR-Seq152	No target found
sof-miR-Seq153	TC125280	141-163
sof-miR-Seq153	TC128640	16-36
sof-miR-Seq153	BE600999	15-35	similar to UniRef100_A7PCL2 Cluster: Chromosome chr17 scaffold_12, whole genome shotgun sequence
sof-miR-Seq153	BE596152	21-41	UniRef100_Q5C7Z9 Cluster: SJCHGC02128 protein
sof-miR-Seq154	Sb08g021280.1	1982-1999	NBS-LRR disease resistance protein, putative, expressed
sof-miR-Seq155	TC125280	142-165
sof-miR-Seq155	TC111401	899-922	similar to UniRef100_Q9FRX0 Cluster: Bundle sheath cell specific protein 1
sof-miR-Seq156	Sb03g041720.1	3080-3097	CHD3-type chromatin-remodeling factor PICKLE, putative
sof-miR-Seq156	Sb05g020280.1	1353-1372	retinoblastoma-related protein-like, putative, expressed
sof-miR-Seq156	Sb08g021280.1	1982-1998	NBS-LRR disease resistance protein, putative, expressed
sof-miR-Seq157	Sb02g030680.1	1736-1756	kinesin motor domain containing protein, expressed
sof-miR-Seq158	No target found
sof-miR-Seq159	No target found
sof-miR-Seq160	No target found
sof-miR-Seq161	No target found
sof-miR-Seq163	TC122146	536-556	similar to UniRef100_Q68V15 Cluster: Armadillo-like
sof-miR-Seq163	BE366935	138-158
sof-miR-Seq164	Sb09g021260.1	892-911	anthranilate phosphoribosyltransferase, putative, expressed
sof-miR-Seq164	Sb01g034690.1	1122-1139	expressed protein
sof-miR-Seq164	Sb06g022660.1	237-256	MYB family transcription factor, putative, expressed
sof-miR-Seq164	Sb01g030328.1	107-126
sof-miR-Seq164	Sb07g023900.1	117-137	no apical meristem protein, putative, expressed
sof-miR-Seq164	Sb07g003900.1	57-77	no apical meristem protein, putative, expressed
sof-miR-Seq164	Sb04g037720.1	78-98	No apical meristem protein, putative, expressed
sof-miR-Seq164	Sb01g009300.1	780-800	ACT domain containing protein, expressed
sof-miR-Seq164	Sb02g034010.1	222-242	chalcone synthase, putative, expressed
sof-miR-Seq164	Sb01g048730.1	45-65	no apical meristem protein, putative, expressed
sof-miR-Seq164	Sb06g031970.1	1114-1132	Myb-like DNA-binding domain containing protein, putative, expressed
sof-miR-Seq164	Sb04g037180.1	324-343	ELMO/CED-12 family protein, putative, expressed
sof-miR-Seq164	Sb03g032270.2	732-751	zinc finger, C3HC4 type domain containing protein, expressed
sof-miR-Seq164	Sb09g024800.1	90-110	NAF1 domain containing protein, expressed
sof-miR-Seq164	Sb04g014390.1	147-167	expressed protein
sof-miR-Seq164	Sb09g022030.1	1500-1520	transferase family protein, putative, expressed
sof-miR-Seq164	Sb07g023380.1	161-181	CAMK_CAMK_like.38 - CAMK includes calcium/calmodulin depedent protein kinases, expressed
sof-miR-Seq165	Sb01g039460.1	122-145	DnaK family protein, putative, expressed
sof-miR-Seq166	No target found
sof-miR-Seq167	Sb01g004570.1	1266-1285	UDP-rhamnose rhamnosyltransferase, putative, expressed
sof-miR-Seq167	Sb01g004580.1	273-292	UDP-rhamnose rhamnosyltransferase, putative, expressed
sof-miR-Seq167	Sb09g003710.1	18-36	dihydroflavonol-4-reductase, putative, expressed
sof-miR-Seq167	Sb07g022320.1	831-847	cytochrome P450, putative
sof-miR-Seq167	Sb05g026200.1	1130-1147	ankyrin repeat family protein, putative, expressed
sof-miR-Seq167	Sb10g021580.1	1740-1760	receptor-like kinase, putative, expressed
sof-miR-Seq167	Sb03g035500.1	63-83	OsGH3.2 - Probable indole-3-acetic acid-amido synthetase, expressed
sof-miR-Seq167	Sb01g044540.1	728-746	leucine rich repeat domain containing protein, putative, expressed
sof-miR-Seq167	Sb01g002540.1	754-768	glucan endo-1,3-beta-glucosidase-related, putative, expressed
sof-miR-Seq167	Sb10g001060.1	2543-2560	G-protein alpha subunit, putative, expressed
sof-miR-Seq167	Sb03g007090.1	456-472	expressed protein
sof-miR-Seq167	Sb04g019720.1	1971-1990	expressed protein
sof-miR-Seq167	Sb06g031930.1	891-910	glycosyl hydrolases, putative, expressed
sof-miR-Seq167	Sb10g021043.1	284-303
sof-miR-Seq168	TC117967	460-483	homologue to UniRef100_Q0IWB6 Cluster: Os10g0520600 protein
sof-miR-Seq168	CF485499	301-324	UniRef100_UPI000065EB2D Cluster: Tau-tubulin kinase 1 (EC 2.7.11.1) (Brain-derived tau kinase).
sof-miR-Seq168	TC124608	696-718	homologue to UniRef100_A9J228 Cluster: MIKC-type MADS-box transcription factor WM30
sof-miR-Seq168	CF428976	527-549
sof-miR-Seq168	TC114900	103-126	weakly similar to UniRef100_Q2QZT9 Cluster: Protein kinase domain containing protein, expressed
sof-miR-Seq168	TC131693	630-653	weakly similar to UniRef100_Q6H7U7 Cluster: Armadillo/beta-catenin repeat protein-like
sof-miR-Seq168	TC122914	605-628	similar to UniRef100_Q4QXM0 Cluster: Phosphoinositide 3-kinase
sof-miR-Seq168	TC114678	1046-1066	similar to UniRef100_A7QAN3 Cluster: Chromosome chr5 scaffold_72, whole genome shotgun sequence
sof-miR-Seq168	TC123396	716-739
sof-miR-Seq169	TC113430	472-495
sof-miR-Seq169	TC131912	687-710
sof-miR-Seq169	TC118833	16-39	weakly similar to UniRef100_A7P4Y1 Cluster: Chromosome chr4 scaffold_6, whole genome shotgun sequence
sof-miR-Seq169	TC131686	137-160	similar to UniRef100_Q3ST95 Cluster: Phosphatidylserine decarboxylase proenzyme [Contains: Phosphatidylserine decarboxylase alpha chain
sof-miR-Seq169	CD203860	31-54
sof-miR-Seq170	TC134692	568-591	weakly similar to UniRef100_A7Q403 Cluster: Chromosome chr13 scaffold_48, whole genome shotgun sequence
sof-miR-Seq170	CF430358	712-735	similar to UniRef100_Q336M7 Cluster: AMP-binding enzyme family protein
sof-miR-Seq170	TC113554	494-517
sof-miR-Seq170	TC116239	16-39	weakly similar to UniRef100_A7Q2S6 Cluster: Chromosome chr1 scaffold_46, whole genome shotgun sequence
sof-miR-Seq170	CX618491	398-421	similar to UniRef100_Q6H6Q2 Cluster: Receptor protein kinase-like
sof-miR-Seq170	CX620519	232-255
sof-miR-Seq170	TC120105	291-314	similar to UniRef100_Q02876 Cluster: Nodulation protein D 1
sof-miR-Seq170	CF073382	110-133
sof-miR-Seq170	CN126186	226-249	weakly similar to UniRef100_Q0DWJ1 Cluster: Os02g0813200 protein
sof-miR-Seq170	AW564215	188-210
sof-miR-Seq170	CX615278	416-439	homologue to UniRef100_Q0JH61 Cluster: Os01g0881800 protein
sof-miR-Seq170	CF485986	632-655
sof-miR-Seq170	CX623028	125-148
sof-miR-Seq170	TC130739	85-109	similar to UniRef100_A7Q8Q2 Cluster: Chromosome chr5 scaffold_64, whole genome shotgun sequence
sof-miR-Seq170	TC125311	695-718	homologue to UniRef100_A7Q232 Cluster: Chromosome chr13 scaffold_45, whole genome shotgun sequence
sof-miR-Seq170	TC130568	795-818	weakly similar to UniRef100_Q93ZE1 Cluster: AT3g55850/F27K19_30
sof-miR-Seq170	CF074161	366-389	homologue to UniRef100_A6YED1 Cluster: Cap-binding protein CPB20
sof-miR-Seq171	TC122146	543-562	similar to UniRef100_Q68V15 Cluster: Armadillo-like
sof-miR-Seq171	TC116873	571-589	similar to UniRef100_A7QY83 Cluster: Chromosome chr2 scaffold_241, whole genome shotgun sequence
sof-miR-Seq171	TC124846	777-797	homologue to UniRef100_Q0J2R1 Cluster: Os09g0314400 protein
sof-miR-Seq172	No target found
sof-miR-Seq173	Sb03g013860.1	1390-1410	transposon protein, putative, unclassified
sof-miR-Seq174	TC120478	72-94	homologue to UniRef100_Q6K683 Cluster: MutT/nudix protein-like
sof-miR-Seq174	TC134713	1057-1079
sof-miR-Seq176	Sb06g026683.1	658-681	dihydropyrimidinase, putative, expressed
sof-miR-Seq177	TC123687	628-651	similar to UniRef100_A8QW52 Cluster: O-methyltransferase 1
sof-miR-Seq177	TC133851	718-741	similar to UniRef100_Q9LNJ9 Cluster: F6F3.3 protein
sof-miR-Seq177	TC126232	372-395
sof-miR-Seq178	TC126232	372-395
sof-miR-Seq178	TC123687	628-651	similar to UniRef100_A8QW52 Cluster: O-methyltransferase 1
sof-miR-Seq179	TC120914	895-918
sof-miR-Seq179	TC119147	768-791	homologue to UniRef100_A5JVZ6 Cluster: Plastid high chlorophyll fluorescence 136 precursor
sof-miR-Seq179	TC129220	391-414	weakly similar to UniRef100_A6RW70 Cluster: Predicted protein
sof-miR-Seq179	TC118594	611-627	similar to UniRef100_Q6YUT9 Cluster: Phytoene dehydrogenase-like protein
sof-miR-Seq180	TC126004	1581-1604	similar to UniRef100_A7NZB3 Cluster: Chromosome chr6 scaffold_3, whole genome shotgun sequence
sof-miR-Seq180	TC133851	718-741	similar to UniRef100_Q9LNJ9 Cluster: F6F3.3 protein
sof-miR-Seq180	TC113451	712-735	similar to UniRef100_A1UHI4 Cluster: ABC transporter, transmembrane region, type 1 precursor
sof-miR-Seq180	TC126232	372-395
sof-miR-Seq180	TC126408	51-74
sof-miR-Seq180	TC126860	503-526
sof-miR-Seq180	TC119651	116-139	weakly similar to UniRef100_A7QQI7 Cluster: Chromosome undetermined scaffold_143, whole genome shotgun sequence
sof-miR-Seq180	TC126470	447-470
sof-miR-Seq180	CD223309	268-290	similar to UniRef100_Q6Z8K5 Cluster: Methyltransferase-like
sof-miR-Seq180	TC123687	628-651	similar to UniRef100_A8QW52 Cluster: O-methyltransferase 1
sof-miR-Seq181	TC121349	705-728
sof-miR-Seq182	TC123396	713-735
sof-miR-Seq182	TC126925	1521-1544	similar to UniRef100_A7P375 Cluster: Chromosome chr1 scaffold_5, whole genome shotgun sequence
sof-miR-Seq182	TC114900	100-123	weakly similar to UniRef100_Q2QZT9 Cluster: Protein kinase domain containing protein, expressed
sof-miR-Seq182	TC131693	627-650	weakly similar to UniRef100_Q6H7U7 Cluster: Armadillo/beta-catenin repeat protein-like
sof-miR-Seq182	TC118546	227-250	homologue to UniRef100_Q10RN5 Cluster: AMP-binding enzyme family protein, expressed
sof-miR-Seq182	TC125477	62-85
sof-miR-Seq182	CF073550	476-498	homologue to UniRef100_A0C5Q1 Cluster: Chromosome undetermined scaffold_150, whole genome shotgun sequence
sof-miR-Seq182	TC122672	1220-1243	homologue to UniRef100_Q0J367 Cluster: Os09g0252000 protein
sof-miR-Seq182	CB925232	548-569	homologue to UniRef100_P41980 Cluster: Superoxide dismutase [Mn] 3.4, mitochondrial precursor
sof-miR-Seq183	TC123396	716-735
sof-miR-Seq183	TC118546	230-250	homologue to UniRef100_Q10RN5 Cluster: AMP-binding enzyme family protein, expressed
sof-miR-Seq183	TC131353	750-768	similar to UniRef100_Q6H7J8 Cluster: Transcription factor-like
sof-miR-Seq183	CD208196	14-32
sof-miR-Seq184	Sb01g041140.1	4894-4912	guanine nucleotide exchange family protein, putative, expressed
sof-miR-Seq185	No target found
sof-miR-Seq186	TC112112	1108-1127	similar to UniRef100_Q2QLM4 Cluster: Hydrolase, alpha/beta fold family protein, expressed
sof-miR-Seq186	CF481527	234-253	similar to UniRef100_A6RVP5 Cluster: Predicted protein
sof-miR-Seq186	CF073550	478-498	homologue to UniRef100_A0C5Q1 Cluster: Chromosome undetermined scaffold_150, whole genome shotgun sequence
sof-miR-Seq186	TC124608	697-715	homologue to UniRef100_A9J228 Cluster: MIKC-type MADS-box transcription factor WM30
sof-miR-Seq186	TC122914	606-624	similar to UniRef100_Q4QXM0 Cluster: Phosphoinositide 3-kinase
sof-miR-Seq186	BE362893	378-396	homologue to gb|AF036493.1|AF036493 Tragopogon dubius large subunit 26S ribosomal RNA gene, partial sequence, partial (6%)
sof-miR-Seq186	TC125937	654-674	similar to UniRef100_Q5CCG4 Cluster: Acetyl-CoA carboxylase
sof-miR-Seq186	BI140791	105-122
sof-miR-Seq186	TC131353	750-768	similar to UniRef100_Q6H7J8 Cluster: Transcription factor-like
sof-miR-Seq187	No target found
sof-miR-Seq188	Sb03g008650.2	1251-1268	1-deoxy-D-xylulose 5-phosphate reductoisomerase, chloroplast precursor, putative, expressed
sof-miR-Seq188	Sb07g003520.1	289-307	ABC transporter, ATP-binding protein, putative, expressed
sof-miR-Seq190	No target found
sof-miR-Seq191	No target found
sof-miR-Seq192	No target found
sof-miR-Seq193	Sb03g044880.1	43-63	DUF567 domain containing protein, putative, expressed
sof-miR-Seq195	No target found
sof-miR-Seq196	TC123612	1436-1459	similar to UniRef100_Q07A01 Cluster: Digalactosyldiacylglycerol synthase 1
sof-miR-Seq196	CD219537	543-566	similar to UniRef100_Q7EY42 Cluster: Tubulin-related protein-like
sof-miR-Seq196	CD211531	470-493	weakly similar to UniRef100_Q75DI6 Cluster: ABR038Cp
sof-miR-Seq196	CD210865	35-59	similar to UniRef100_Q4RSG7 Cluster: Chromosome 13 SCAF15000 whole genome shotgun sequence
sof-miR-Seq196	TC115007	1454-1477	similar to UniRef100_A7PJ63 Cluster: Chromosome chr12 scaffold_18, whole genome shotgun sequence
sof-miR-Seq196	TC128516	831-854	similar to UniRef100_A7PJ63 Cluster: Chromosome chr12 scaffold_18, whole genome shotgun sequence
sof-miR-Seq196	CN139845	333-356
sof-miR-Seq196	CN146274	648-671	weakly similar to UniRef100_A7PV23 Cluster: Chromosome chr4 scaffold_32, whole genome shotgun sequence
sof-miR-Seq196	CD214116	192-215
sof-miR-Seq196	CD223272	274-297
sof-miR-Seq196	TC121531	269-292
sof-miR-Seq196	TC127885	439-462
sof-miR-Seq196	CD210265	414-437	similar to UniRef100_A7Q7B1 Cluster: Chromosome chr18 scaffold_59, whole genome shotgun sequence
sof-miR-Seq196	TC133738	1059-1080	weakly similar to UniRef100_Q0J812 Cluster: Os08g0149000 protein
sof-miR-Seq196	CD207081	372-393	similar to UniRef100_Q63DT3 Cluster: Nitric oxide dioxygenase
sof-miR-Seq197	No target found
sof-miR-Seq198	TC126860	456-479
sof-miR-Seq198	TC126004	1560-1583	similar to UniRef100_A7NZB3 Cluster: Chromosome chr6 scaffold_3, whole genome shotgun sequence
sof-miR-Seq198	TC113441	1270-1292	homologue to UniRef100_Q9LSU0 Cluster: Proteasome subunit alpha type-3
sof-miR-Seq200	TC124182	666-687	similar to UniRef100_Q0DI02 Cluster: Os05g0427300 protein
sof-miR-Seq200	TC127796	1465-1487
sof-miR-Seq200	TC125649	764-787
sof-miR-Seq201	CD223309	249-272	similar to UniRef100_Q6Z8K5 Cluster: Methyltransferase-like
sof-miR-Seq201	TC132655	1007-1029
sof-miR-Seq202	No target found
sof-miR-Seq203	No target found
sof-miR-Seq204	No target found
sof-miR-Seq205	TC120478	44-67	homologue to UniRef100_Q6K683 Cluster: MutT/nudix protein-like
sof-miR-Seq207	No target found
sof-miR-Seq208	No target found
sof-miR-Seq209	No target found
sof-miR-Seq210	No target found
sof-miR-Seq211	No target found
sof-miR-Seq212	No target found
sof-miR-Seq213	Sb08g016300.1	664-684	peroxisomal membrane protein, putative, expressed
sof-miR-Seq214	No target found
sof-miR-Seq215	No target found
sof-miR-Seq216	No target found
sof-miR-Seq217	TC134035	662-685	similar to UniRef100_A7Q167 Cluster: Chromosome chr10 scaffold_43, whole genome shotgun sequence
sof-miR-Seq218	No target found
sof-miR-Seq219	No target found
sof-miR-Seq220	TC122213	1100-1123	homologue to UniRef100_A7QDZ9 Cluster: Chromosome chr4 scaffold_83, whole genome shotgun sequence
sof-miR-Seq220	TC117967	491-512	homologue to UniRef100_Q0IWB6 Cluster: Os10g0520600 protein
sof-miR-Seq221	No target found
sof-miR-Seq222	No target found
sof-miR-Seq223	No target found
sof-miR-Seq224	No target found
sof-miR-Seq225	Sb09g026970.1	1468-1488	T-complex protein, putative, expressed
sof-miR-Seq226	No target found
sof-miR-Seq227	TC124608	697-719	homologue to UniRef100_A9J228 Cluster: MIKC-type MADS-box transcription factor WM30
sof-miR-Seq228	CF073550	479-502	homologue to UniRef100_A0C5Q1 Cluster: Chromosome undetermined scaffold_150, whole genome shotgun sequence
sof-miR-Seq228	TC128583	249-272
sof-miR-Seq229	No target found
sof-miR-Seq230	No target found
sof-miR-Seq231	No target found
sof-miR-Seq232	No target found
sof-miR-Seq233	No target found
sof-miR-Seq234	AW565715	369-392
sof-miR-Seq235	No target found
sof-miR-Seq236	Sb07g005660.1	67-88	photosystem II 10 kDa polypeptide, chloroplast precursor, putative, expressed
sof-miR-Seq236	Sb05g027740.1	271-292	GRAS family transcription factor domain containing protein, expressed
sof-miR-Seq237	No target found
sof-miR-Seq239	CX615523	20-40
sof-miR-Seq239	TC121901	23-41	weakly similar to UniRef100_Q0DEM1 Cluster: Os06g0145300 protein
sof-miR-Seq239	TC118503	474-493
sof-miR-Seq240	No target found
sof-miR-Seq241	CF488276	09-029	UniRef100_Q4T4E0 Cluster: Chromosome undetermined SCAF9695 whole genome shotgun sequence
sof-miR-Seq241	TC115082	928-948	similar to UniRef100_A8NDU4 Cluster: Predicted protein
sof-miR-Seq241	CF430358	708-728	similar to UniRef100_Q336M7 Cluster: AMP-binding enzyme family protein
sof-miR-Seq241	TC116239	12-032	weakly similar to UniRef100_A7Q2S6 Cluster: Chromosome chr1 scaffold_46, whole genome shotgun sequence
sof-miR-Seq241	CX620519	228-248
sof-miR-Seq241	TC120105	287-307	similar to UniRef100_Q02876 Cluster: Nodulation protein D 1
sof-miR-Seq241	CD204842	238-258
sof-miR-Seq241	CN126186	222-242	weakly similar to UniRef100_Q0DWJ1 Cluster: Os02g0813200 protein
sof-miR-Seq241	CF430621	195-215
sof-miR-Seq241	TC124147	551-570	similar to UniRef100_UPI0000D8ADB1 Cluster: seven in absentia 1A
sof-miR-Seq241	TC134692	564-584	weakly similar to UniRef100_A7Q403 Cluster: Chromosome chr13 scaffold_48, whole genome shotgun sequence
sof-miR-Seq241	TC113554	490-510
sof-miR-Seq241	CX615278	412-432	homologue to UniRef100_Q0JH61 Cluster: Os01g0881800 protein
sof-miR-Seq241	TC113430	468-488
sof-miR-Seq241	CF485986	628-648
sof-miR-Seq241	AW564215	184-204
sof-miR-Seq241	TC125311	692-711	homologue to UniRef100_A7Q232 Cluster: Chromosome chr13 scaffold_45, whole genome shotgun sequence
sof-miR-Seq241	TC130568	792-811	weakly similar to UniRef100_Q93ZE1 Cluster: AT3g55850/F27K19_30
sof-miR-Seq241	TC119185	543-562	weakly similar to UniRef100_A7PXG9 Cluster: Chromosome chr12 scaffold_36, whole genome shotgun sequence
sof-miR-Seq241	CF074161	363-382	homologue to UniRef100_A6YED1 Cluster: Cap-binding protein CPB20
sof-miR-Seq241	TC122400	79-98	homologue to UniRef100_A5NQR2 Cluster: Transposase, IS4 family protein
sof-miR-Seq241	TC134704	553-572	similar to UniRef100_A7PZC8 Cluster: Chromosome chr15 scaffold_40, whole genome shotgun sequence
sof-miR-Seq247	No target found
sof-miR-Seq248	Sb06g026683.1	661-684	dihydropyrimidinase, putative, expressed
sof-miR-Seq249	CF482881	219-242	similar to UniRef100_A7NU14 Cluster: Chromosome chr18 scaffold_1, whole genome shotgun sequence
sof-miR-Seq249	TC124334	475-498	homologue to UniRef100_P62945 Cluster: 60S ribosomal protein L41
sof-miR-Seq249	CF488381	438-461	homologue to UniRef100_P62945 Cluster: 60S ribosomal protein L41
sof-miR-Seq249	TC116935	683-705
sof-miR-Seq249	TC133040	633-656	similar to UniRef100_Q2TU57 Cluster: Sterol-8,7-isomerase
sof-miR-Seq249	TC121409	352-374	weakly similar to UniRef100_A7PYU4 Cluster: Chromosome chr12 scaffold_38, whole genome shotgun sequence
sof-miR-Seq250	TC127494	1061-1084	similar to UniRef100_Q10MF3 Cluster: EF hand family protein, expressed
sof-miR-Seq250	BG410780	198-218
sof-miR-Seq251	CD236567	402-425	similar to UniRef100_Q8LL84 Cluster: NBS-LRR-like protein
sof-miR-Seq251	CD212408	532-555	weakly similar to UniRef100_Q8W150 Cluster: Polyprotein
sof-miR-Seq253	Sb07g027270.1	156-178	AP2 domain containing protein, expressed
sof-miR-Seq256	CF073550	479-502	homologue to UniRef100_A0C5Q1 Cluster: Chromosome undetermined scaffold_150, whole genome shotgun sequence
sof-miR-Seq256	CF481527	234-257	similar to UniRef100_A6RVP5 Cluster: Predicted protein
sof-miR-Seq256	TC117021	648-670	similar to UniRef100_Q6H453 Cluster: Inositol 1,4,5-trisphosphate 5-phosphatase-like protein
sof-miR-Seq256	TC129006	718-739	similar to UniRef100_Q852M1 Cluster: Probable aldehyde oxidase 2
sof-miR-Seq257	TC116442	01-022	similar to UniRef100_A7PF20 Cluster: Chromosome chr11 scaffold_13, whole genome shotgun sequence
sof-miR-Seq258	TC120478	49-71	homologue to UniRef100_Q6K683 Cluster: MutT/nudix protein-like
sof-miR-Seq259	TC117967	484-507	homologue to UniRef100_Q0IWB6 Cluster: Os10g0520600 protein
sof-miR-Seq259	BE366935	143-166
sof-miR-Seq259	TC122146	541-564	similar to UniRef100_Q68V15 Cluster: Armadillo-like
sof-miR-Seq260	BM324750	09-030
sof-miR-Seq261	No target found
sof-miR-Seq262	EH411598	467-490
sof-miR-Seq262	TC133533	169-192
sof-miR-Seq263	Sb10g008270.1	2846-2865	protein kinase, putative, expressed
sof-miR-Seq263	Sb05g004080.1	284-301	citrate-binding protein precursor, putative, expressed
sof-miR-Seq263	Sb03g042410.1	1309-1326	serine/threonine protein kinase, putative, expressed
sof-miR-Seq263	Sb01g039900.2	1002-1017	mannose-1-phosphate guanyltransferase, putative, expressed
sof-miR-Seq264	BM324750	0109/1930
sof-miR-Seq265	Sb05g009490.1	806-825	expressed protein
sof-miR-Seq265	Sb04g011090.1	42-62	O-methyltransferase, putative, expressed
sof-miR-Seq266	No target found
sof-miR-Seq267	No target found
sof-miR-Seq269	No target found
sof-miR-Seq270	TC130409	570-592	weakly similar to UniRef100_Q4RIY1 Cluster: Chromosome undetermined SCAF15041, whole genome shotgun sequence
sof-miR-Seq270	CF426836	11-033
sof-miR-Seq270	TC131693	668-691	weakly similar to UniRef100_Q6H7U7 Cluster: Armadillo/beta-catenin repeat protein-like
sof-miR-Seq270	TC114900	143-164	weakly similar to UniRef100_Q2QZT9 Cluster: Protein kinase domain containing protein, expressed
sof-miR-Seq271	TC113830	2051-2074
sof-miR-Seq272	TC131139	1022-1045	similar to UniRef100_Q0JQ97 Cluster: Montothiol glutaredoxin-S1, mitochondrial precursor
sof-miR-Seq272	TC128583	351-373
sof-miR-Seq272	TC113830	2051-2074
sof-miR-Seq273	No target found
sof-miR-Seq274	No target found
sof-miR-Seq275	No target found
sof-miR-Seq276	TC125280	142-165
sof-miR-Seq278	No target found
sof-miR-Seq279	No target found
sof-miR-Seq280	No target found
sof-miR-Seq281	Sb0015s004030.1	1046-1067	expressed protein
sof-miR-Seq282	TC125227	590-613	homologue to UniRef100_A0H1N2 Cluster: Malonyl CoA-acyl carrier protein transacylase
sof-miR-Seq283	Sb01g041880.1	168-190	glycosyl hydrolases family 17, putative, expressed
sof-miR-Seq284	TC117102	965-988	similar to UniRef100_Q84KI7 Cluster: Sorbitol transporter
sof-miR-Seq284	CF430012	84-107	similar to UniRef100_Q923L6 Cluster: Eosinophil-associated ribonuclease 10
sof-miR-Seq284	AW282591	471-494	UniRef100_A2R689 Cluster: Catalytic activity: phospholipase D
sof-miR-Seq284	AW283862	442-465
sof-miR-Seq284	TC128307	637-660	similar to UniRef100_A5NV64 Cluster: CinA domain protein
sof-miR-Seq285	No target found
sof-miR-Seq286	Sb02g003920.1	462-485	expressed protein
sof-miR-Seq287	CD228895	312-334	similar to UniRef100_A8JH23 Cluster: Predicted protein
sof-miR-Seq288	Sb03g000490.1	1071-1091	NIN, putative, expressed
sof-miR-Seq289	TC117623	612-628
sof-miR-Seq290	Sb04g007380.1	1240-1257	ABC transporter, ATP-binding protein, putative
sof-miR-Seq291	No target found
sof-miR-Seq292	TC117925	165-187	homologue to UniRef100_Q8W4X3 Cluster: Hydroxynitrile lyase
sof-miR-Seq292	CD431759	549-571	homologue to UniRef100_Q8W4X3 Cluster: Hydroxynitrile lyase
sof-miR-Seq292	TC121260	154-176	homologue to UniRef100_Q8W4X3 Cluster: Hydroxynitrile lyase
sof-miR-Seq292	CN152098	136-158	homologue to UniRef100_Q8W4X3 Cluster: Hydroxynitrile lyase
sof-miR-Seq292	CN142250	185-207	homologue to UniRef100_Q8W4X3 Cluster: Hydroxynitrile lyase
sof-miR-Seq292	CN134129	172-194	homologue to UniRef100_Q8W4X3 Cluster: Hydroxynitrile lyase
sof-miR-Seq292	CN143808	144-166	homologue to UniRef100_Q8W4X3 Cluster: Hydroxynitrile lyase
sof-miR-Seq292	CN138557	359-381	homologue to UniRef100_Q8W4X3 Cluster: Hydroxynitrile lyase
sof-miR-Seq292	CN137162	246-268	homologue to UniRef100_Q8W4X3 Cluster: Hydroxynitrile lyase
sof-miR-Seq292	TC128277	163-185	homologue to UniRef100_Q8W4X3 Cluster: Hydroxynitrile lyase
sof-miR-Seq292	TC131562	683-705	homologue to UniRef100_Q8W4X3 Cluster: Hydroxynitrile lyase
sof-miR-Seq292	TC133798	433-455	homologue to UniRef100_Q8W4X3 Cluster: Hydroxynitrile lyase
sof-miR-Seq292	TC112983	535-557	homologue to UniRef100_Q8W4X3 Cluster: Hydroxynitrile lyase
sof-miR-Seq292	TC127429	535-557	homologue to UniRef100_Q8W4X3 Cluster: Hydroxynitrile lyase
sof-miR-Seq292	TC129656	501-523	homologue to UniRef100_Q8W4X3 Cluster: Hydroxynitrile lyase
sof-miR-Seq292	TC131881	724-746	homologue to UniRef100_Q8W4X3 Cluster: Hydroxynitrile lyase
sof-miR-Seq292	TC111750	552-574	homologue to UniRef100_Q8W4X3 Cluster: Hydroxynitrile lyase
sof-miR-Seq293	CF486871	603-626
sof-miR-Seq293	TC131686	144-167	similar to UniRef100_Q3ST95 Cluster: Phosphatidylserine decarboxylase proenzyme [Contains: Phosphatidylserine decarboxylase alpha chain
sof-miR-Seq293	BF657633	55-78
sof-miR-Seq293	TC113430	479-502
sof-miR-Seq293	CF756832	02-025	homologue to UniRef100_Q0I0W3 Cluster: 4-hydroxybenzoate octaprenyltransferase
sof-miR-Seq293	TC112950	24-47	similar to UniRef100_Q6Z387 Cluster: Lipid transfer protein-like
sof-miR-Seq293	TC134692	575-598	weakly similar to UniRef100_A7Q403 Cluster: Chromosome chr13 scaffold_48, whole genome shotgun sequence
sof-miR-Seq293	TC131912	694-717
sof-miR-Seq293	TC122725	34-57	homologue to UniRef100_Q2GYL6 Cluster: Predicted protein
sof-miR-Seq293	CX623028	132-155
sof-miR-Seq293	TC120105	298-321	similar to UniRef100_Q02876 Cluster: Nodulation protein D 1
sof-miR-Seq293	CD423298	524-547	similar to UniRef100_Q07QX0 Cluster: NADH-quinone oxidoreductase chain G precursor
sof-miR-Seq293	CF073382	117-140
sof-miR-Seq293	EH407477	403-426	similar to UniRef100_Q6Z707 Cluster: Non-ribosomal peptide synthetase modules and related proteins-like
sof-miR-Seq293	BM326616	146-169	weakly similar to UniRef100_A7PJH4 Cluster: Chromosome chr12 scaffold_18, whole genome shotgun sequence
sof-miR-Seq293	CN126186	233-256	weakly similar to UniRef100_Q0DWJ1 Cluster: Os02g0813200 protein
sof-miR-Seq293	TC130739	93-116	similar to UniRef100_A7Q8Q2 Cluster: Chromosome chr5 scaffold_64, whole genome shotgun sequence
sof-miR-Seq293	CX615278	423-446	homologue to UniRef100_Q0JH61 Cluster: Os01g0881800 protein
sof-miR-Seq293	TC116239	23-46	weakly similar to UniRef100_A7Q2S6 Cluster: Chromosome chr1 scaffold_46, whole genome shotgun sequence
sof-miR-Seq293	CF485986	639-662
sof-miR-Seq293	CF072298	454-477	similar to UniRef100_Q0J0D4 Cluster: Os09g0515400 protein
sof-miR-Seq296	No target found
sof-miR-Seq297	Sb04g032150.1	239-260	ethylene-responsive protein related, putative, expressed
sof-miR-Seq298	EH410914	179-202	similar to UniRef100_A2RAX7 Cluster: Remark: blast hits result from repetitive seq
sof-miR-Seq299	No target found
sof-miR-Seq300	Sb05g005965.1	287-306
sof-miR-Seq301	No target found
sof-miR-Seq302	No target found
sof-miR-Seq303	No target found
sof-miR-Seq304	No target found
sof-miR-Seq306	CF073550	478-500	homologue to UniRef100_A0C5Q1 Cluster: Chromosome undetermined scaffold_150, whole genome shotgun sequence
sof-miR-Seq306	TC117021	646-669	similar to UniRef100_Q6H453 Cluster: Inositol 1,4,5-trisphosphate 5-phosphatase-like protein
sof-miR-Seq306	TC128583	248-271
sof-miR-Seq306	CF481527	234-255	similar to UniRef100_A6RVP5 Cluster: Predicted protein
sof-miR-Seq306	EB724774	84-106
sof-miR-Seq306	TC118546	231-253	homologue to UniRef100_Q10RN5 Cluster: AMP-binding enzyme family protein, expressed
sof-miR-Seq307	CF481527	233-255	similar to UniRef100_A6RVP5 Cluster: Predicted protein
sof-miR-Seq307	CD207695	225-247	homologue to UniRef100_A5CFZ4 Cluster: Tubulin folding cofactor B
sof-miR-Seq307	CD231935	526-550
sof-miR-Seq307	TC126925	1524-1547	similar to UniRef100_A7P375 Cluster: Chromosome chr1 scaffold_5, whole genome shotgun sequence
sof-miR-Seq307	CF486312	298-321	UniRef100_A4QMG8 Cluster: ORF59d
sof-miR-Seq307	TC126169	440-463	similar to UniRef100_Q0K1R2 Cluster: Outer membrane efflux protein precursor
sof-miR-Seq307	TC117021	648-669	similar to UniRef100_Q6H453 Cluster: Inositol 1,4,5-trisphosphate 5-phosphatase-like protein
sof-miR-Seq307	CF073550	479-500	homologue to UniRef100_A0C5Q1 Cluster: Chromosome undetermined scaffold_150, whole genome shotgun sequence
sof-miR-Seq307	TC114770	953-975	similar to UniRef100_A5CFZ4 Cluster: Tubulin folding cofactor B
sof-miR-Seq307	TC114900	103-126	weakly similar to UniRef100_Q2QZT9 Cluster: Protein kinase domain containing protein, expressed
sof-miR-Seq307	TC131693	630-653	weakly similar to UniRef100_Q6H7U7 Cluster: Armadillo/beta-catenin repeat protein-like
sof-miR-Seq308	No target found
sof-miR-Seq309	CF486871	606-626
sof-miR-Seq309	TC131686	147-167	similar to UniRef100_Q3ST95 Cluster: Phosphatidylserine decarboxylase proenzyme [Contains: Phosphatidylserine decarboxylase alpha chain
sof-miR-Seq309	TC113430	482-502
sof-miR-Seq309	TC131912	697-717
sof-miR-Seq310	CF486871	603-626
sof-miR-Seq310	TC131686	144-167	similar to UniRef100_Q3ST95 Cluster: Phosphatidylserine decarboxylase proenzyme [Contains: Phosphatidylserine decarboxylase alpha chain
sof-miR-Seq310	TC113430	479-502
sof-miR-Seq311	No target found
sof-miR-Seq312	CF481527	233-255	similar to UniRef100_A6RVP5 Cluster: Predicted protein
sof-miR-Seq312	TC124608	696-717	homologue to UniRef100_A9J228 Cluster: MIKC-type MADS-box transcription factor WM30
sof-miR-Seq312	CF073550	479-500	homologue to UniRef100_A0C5Q1 Cluster: Chromosome undetermined scaffold_150, whole genome shotgun sequence
sof-miR-Seq312	TC131353	750-769	similar to UniRef100_Q6H7J8 Cluster: Transcription factor-like
sof-miR-Seq312	TC119881	1333-1356	similar to UniRef100_A7PCY2 Cluster: Chromosome chr17 scaffold_12, whole genome shotgun sequence
sof-miR-Seq312	TC119109	585-608	similar to UniRef100_A7PCY2 Cluster: Chromosome chr17 scaffold_12, whole genome shotgun sequence
sof-miR-Seq313	TC126925	1525-1547	similar to UniRef100_A7P375 Cluster: Chromosome chr1 scaffold_5, whole genome shotgun sequence
sof-miR-Seq313	CD207695	224-247	homologue to UniRef100_A5CFZ4 Cluster: Tubulin folding cofactor B
sof-miR-Seq313	TC122672	1224-1246	homologue to UniRef100_Q0J367 Cluster: Os09g0252000 protein
sof-miR-Seq313	TC114900	104-126	weakly similar to UniRef100_Q2QZT9 Cluster: Protein kinase domain containing protein, expressed
sof-miR-Seq313	TC131693	631-653	weakly similar to UniRef100_Q6H7U7 Cluster: Armadillo/beta-catenin repeat protein-like
sof-miR-Seq313	CF073550	478-500	homologue to UniRef100_A0C5Q1 Cluster: Chromosome undetermined scaffold_150, whole genome shotgun sequence
sof-miR-Seq313	TC131353	750-769	similar to UniRef100_Q6H7J8 Cluster: Transcription factor-like
sof-miR-Seq313	CD222284	576-598	similar to UniRef100_Q0JAB2 Cluster: Os04g0608100 protein
sof-miR-Seq314	No target found
sof-miR-Seq315	Sb01g048920.1	360-378	TKL_IRAK_CrRLK1L-1.6 - The CrRLK1L-1 subfamily has homology to the CrRLK1L homolog, expressed
sof-miR-Seq315	Sb02g032550.1	20-40
sof-miR-Seq315	Sb02g042800.1	185-203	RING-H2 finger protein ATL5G, putative, expressed
sof-miR-Seq315	Sb01g020570.1	849-868	inorganic phosphate transporter, putative, expressed
sof-miR-Seq315	Sb09g005390.1	312-332	phototropic-responsive NPH3 family protein, putative, expressed
sof-miR-Seq315	Sb01g007060.1	456-474	expressed protein
sof-miR-Seq316	TC124550	266-289	similar to UniRef100_Q0D875 Cluster: Os07g0179300 protein
sof-miR-Seq316	TC134692	572-595	weakly similar to UniRef100_A7Q403 Cluster: Chromosome chr13 scaffold_48, whole genome shotgun sequence
sof-miR-Seq316	TC131686	142-164	similar to UniRef100_Q3ST95 Cluster: Phosphatidylserine decarboxylase proenzyme [Contains: Phosphatidylserine decarboxylase alpha chain
sof-miR-Seq316	CF486871	603-623
sof-miR-Seq317	TC124550	267-289	similar to UniRef100_Q0D875 Cluster: Os07g0179300 protein
sof-miR-Seq317	TC134692	573-595	weakly similar to UniRef100_A7Q403 Cluster: Chromosome chr13 scaffold_48, whole genome shotgun sequence
sof-miR-Seq318	No target found
sof-miR-Seq319	No target found
sof-miR-Seq320	CF482881	228-251	similar to UniRef100_A7NU14 Cluster: Chromosome chr18 scaffold_1, whole genome shotgun sequence
sof-miR-Seq320	TC113451	724-747	similar to UniRef100_A1UHI4 Cluster: ABC transporter, transmembrane region, type 1 precursor
sof-miR-Seq321	Sb04g022176.1	71-95
sof-miR-Seq322	No target found
sof-miR-Seq323	CD210865	331-353	similar to UniRef100_Q4RSG7 Cluster: Chromosome 13 SCAF15000 whole genome shotgun sequence
sof-miR-Seq323	AW564215	192-215
sof-miR-Seq323	TC124550	266-289	similar to UniRef100_Q0D875 Cluster: Os07g0179300 protein
sof-miR-Seq323	TC134692	572-595	weakly similar to UniRef100_A7Q403 Cluster: Chromosome chr13 scaffold_48, whole genome shotgun sequence
sof-miR-Seq323	CD210142	596-619
sof-miR-Seq324	Sb01g020593.1	49-68
sof-miR-Seq324	Sb02g003060.1	114-133
sof-miR-Seq324	Sb06g019000.1	1672-1691	metallothionein family protein, expressed
sof-miR-Seq324	Sb06g019770.1	711-731	OsFBDUF40 - F-box and DUF domain containing protein, expressed
sof-miR-Seq324	Sb04g020470.2	206-224	expressed protein
sof-miR-Seq325	Sb02g025490.1	330-351	PROLM23 - Prolamin precursor, expressed
sof-miR-Seq326	Sb03g030380.1	670-692	OsCttP1 - Putative C-terminal processing peptidase homologue, expressed
sof-miR-Seq327	Sb03g030380.1	670-692	OsCttP1 - Putative C-terminal processing peptidase homologue, expressed
sof-miR-Seq328	Sb01g004460.1	754-772	TBC domain containing protein, expressed
sof-miR-Seq329	TC125280	139-161
sof-miR-Seq330	TC133585	156-176
sof-miR-Seq330	TC125280	202-222
sof-miR-Seq330	CF757388	368-387	similar to UniRef100_Q945Q4 Cluster: At2g16800/T24I21.21
sof-miR-Seq330	TC113381	145-164
sof-miR-Seq331	Sb06g031165.1	289-308	S-locus-like receptor protein kinase, putative
sof-miR-Seq332	Sb02g001250.1	357-378	expressed protein
sof-miR-Seq333	BE599117	323-346
sof-miR-Seq334	No target found
sof-miR-Seq335	No target found
sof-miR-Seq336	Sb02g042030.1	1421-1439	nucleolar protein 5A, putative, expressed
sof-miR-Seq336	Sb06g030540.1	613-632	C2 domain containing protein, expressed
sof-miR-Seq336	Sb01g043090.1	683-698	SNARE domain containing protein, putative, expressed
sof-miR-Seq336	Sb02g031970.1	1672-1692	NIN, putative, expressed
sof-miR-Seq336	Sb06g025765.1	656-674
sof-miR-Seq337	AW563289	503-526	similar to UniRef100_Q6ZFR3 Cluster: Zinc finger (C3HC4-type RING finger) protein family-like
sof-miR-Seq337	CD207498	608-631
sof-miR-Seq337	CD212408	496-519	weakly similar to UniRef100_Q8W150 Cluster: Polyprotein
sof-miR-Seq337	CD236567	366-389	similar to UniRef100_Q8LL84 Cluster: NBS-LRR-like protein
sof-miR-Seq337	CN143587	445-468	similar to UniRef100_A3WCX1 Cluster: ATP-dependent exoDNAse beta subunit
sof-miR-Seq338	No target found
sof-miR-Seq339	Sb06g021060.1	145-160
sof-miR-Seq339	Sb10g008270.1	2847-2862	protein kinase, putative, expressed
sof-miR-Seq339	Sb06g019100.1	293-312	14-3-3 protein, putative, expressed
sof-miR-Seq340	Sb06g026683.1	658-681	dihydropyrimidinase, putative, expressed
sof-miR-Seq340	Sb10g007380.1	437-459	OsMADS55 - MADS-box family gene with MIKCc type-box, expressed
sof-miR-Seq341	TC119147	768-791	homologue to UniRef100_A5JVZ6 Cluster: Plastid high chlorophyll fluorescence 136 precursor
sof-miR-Seq341	TC129220	391-414	weakly similar to UniRef100_A6RW70 Cluster: Predicted protein
sof-miR-Seq342	No target found
sof-miR-Seq343	TC132371	484-506
sof-miR-Seq345	No target found
sof-miR-Seq346	No target found
sof-miR-Seq347	Sb06g027233.1	103-125	expressed protein
sof-miR-Seq347	Sb02g007810.1	2914-2936	CESA6 - cellulose synthase, expressed
sof-miR-Seq348	Sb2250s002010.1	782-803	helix-loop-helix DNA-binding domain containing protein
sof-miR-Seq348	Sb05g004310.1	162-178	pollen signalling protein with adenylyl cyclase activity, putative, expressed
sof-miR-Seq349	No target found
sof-miR-Seq350	TC132635	631-654	similar to UniRef100_Q73JI2 Cluster: Sigma-54-binding protein
sof-miR-Seq350	CD205584	56-79
sof-miR-Seq350	TC131970	585-607
sof-miR-Seq351	TC121200	1939-1961	similar to UniRef100_A7Q2X2 Cluster: Chromosome chr12 scaffold_47, whole genome shotgun sequence
sof-miR-Seq351	TC115225	843-866	similar to UniRef100_A7Q090 Cluster: Chromosome chr7 scaffold_42, whole genome shotgun sequence
sof-miR-Seq351	CF756551	536-559	similar to UniRef100_Q6FQM3 Cluster: Similarities with sp|P34217 Saccharomyces cerevisiae YBL051c
sof-miR-Seq351	BE599928	433-456	similar to UniRef100_A7PU03 Cluster: Chromosome chr7 scaffold_31, whole genome shotgun sequence
sof-miR-Seq351	TC130984	840-862	similar to UniRef100_A2WYS8 Cluster: Probable esterase PIR7A
sof-miR-Seq351	EH410796	509-531
sof-miR-Seq351	TC115653	1735-1757
sof-miR-Seq351	CF759095	347-369	UniRef100_Q7DC31 Cluster: No significant matches
sof-miR-Seq352	TC117967	468-487	homologue to UniRef100_Q0IWB6 Cluster: Os10g0520600 protein
sof-miR-Seq352	CF428976	533-553
sof-miR-Seq352	CF485499	308-327	UniRef100_UPI000065EB2D Cluster: Tau-tubulin kinase 1 (EC 2.7.11.1) (Brain-derived tau kinase).
sof-miR-Seq352	TC132879	212-231
sof-miR-Seq352	TC117544	1578-1598	weakly similar to UniRef100_Q7G307 Cluster: GDSL-like Lipase/Acylhydrolase family protein, expressed
sof-miR-Seq352	TC125937	662-680	similar to UniRef100_Q5CCG4 Cluster: Acetyl-CoA carboxylase
sof-miR-Seq352	CD207062	397-415	similar to UniRef100_Q60DN7 Cluster: Expressed protein
sof-miR-Seq352	AW676713	465-482
sof-miR-Seq352	TC123396	664-684
sof-miR-Seq353	Sb08g020970.1	1402-1419	tetratricopeptide-like helical, putative, expressed
sof-miR-Seq353	Sb04g025670.3	271-289	splicing factor, arginine/serine-rich 7, putative, expressed
sof-miR-Seq353	Sb01g030150.1	304-322
sof-miR-Seq353	Sb01g014910.1	591-610	expressed protein
sof-miR-Seq353	Sb06g029670.1	1991-2011	receptor-like kinase, putative, expressed
sof-miR-Seq354	Sb10g023630.1	1270-1288	phospholipase D, putative, expressed
sof-miR-Seq354	Sb03g001880.1	72-91	GDSL-like lipase/acylhydrolase, putative, expressed
sof-miR-Seq354	Sb03g025680.1	229-247	TKL_IRAK_DUF26-la.4 - DUF26 kinases have homology to DUF26 containing loci, expressed
sof-miR-Seq355	TC126780	351-370	similar to UniRef100_A7PJT6 Cluster: Chromosome chr12 scaffold_18, whole genome shotgun sequence
sof-miR-Seq355	CF073550	594-613	homologue to UniRef100_A0C5Q1 Cluster: Chromosome undetermined scaffold_150, whole genome shotgun sequence
sof-miR-Seq355	TC122720	493-513	homologue to UniRef100_Q10RN5 Cluster: AMP-binding enzyme family protein, expressed
sof-miR-Seq361	No target found
sof-miR-Seq362	Sb04g004310.1	116-139	expressed protein
sof-miR-Seq363	Sb10g021580.1	1740-1761	receptor-like kinase, putative, expressed
sof-miR-Seq363	Sb07g004590.1	806-825	glutaredoxin, putative, expressed
sof-miR-Seq363	Sb03g035500.1	63-84	OsGH3.2 - Probable indole-3-acetic acid-amido synthetase, expressed
sof-miR-Seq363	Sb05g026200.1	1130-1147	ankyrin repeat family protein, putative, expressed
sof-miR-Seq363	Sb01g044540.1	728-746	leucine rich repeat domain containing protein, putative, expressed
sof-miR-Seq363	Sb02g035090.1	193-215	lipase class 3 family protein, putative
sof-miR-Seq364	No target found
sof-miR-Seq365	No target found
sof-miR-Seq366	TC122398	436-458
sof-miR-Seq366	TC114737	174-197	similar to UniRef100_Q67UZ3 Cluster: Chloroplast thylakoidal processing peptidase-like protein
sof-miR-Seq367	CD424449	141-160	similar to UniRef100_Q38MJ7 Cluster: I2
sof-miR-Seq368	No target found
sof-miR-Seq370	No target found
sof-miR-Seq371	TC112960	629-646	homologue to UniRef100_Q6ITC5 Cluster: Cell death-related protein
sof-miR-Seq374	Sb01g023591.1	88-109
sof-miR-Seq374	Sb10g002330.1	393-412	RNA recognition motif containing protein, putative
sof-miR-Seq374	Sb05g016465.1	88-109
sof-miR-Seq374	Sb10g001420.1	1001-1019	expressed protein
sof-miR-Seq374	Sb09g003760.1	28-49	pectinesterase inhibitor domain containing protein, putative, expressed
sof-miR-Seq374	Sb03g029270.1	109-129	AAA family ATPase, putative, expressed
sof-miR-Seq374	Sb09g026930.1	67-87	DUF1230 domain containing protein, expressed
sof-miR-Seq374	Sb02g004160.1	106-125	potassium channel AKT1, putative, expressed
sof-miR-Seq374	Sb03g044340.1	07-026	beclin-1, putative, expressed
sof-miR-Seq374	Sb02g004050.1	165-187	pentatricopeptide, putative, expressed
sof-miR-Seq374	Sb10g003850.1	62-82	transferase family protein, putative, expressed
sof-miR-Seq374	Sb10g027230.1	244-265	expressed protein
sof-miR-Seq374	Sb0010s007570.1	112-133	glycosyl hydrolase family 3 protein, putative, expressed
sof-miR-Seq374	Sb05g022620.1	737-758	OsSub13 - Putative Subtilisin homologue, expressed
sof-miR-Seq374	Sb01g001990.1	217-238	cyclase/dehydrase family protein, expressed
sof-miR-Seq374	Sb02g001070.1	348-368	phytosulfokine receptor precursor, putative, expressed
sof-miR-Seq374	Sb04g014390.1	107-125	expressed protein
sof-miR-Seq374	Sb06g027570.1	229-249	pentatricopeptide, putative, expressed
sof-miR-Seq374	Sb01g034890.1	685-706	flavonol synthase/flavanone 3-hydroxylase, putative, expressed
sof-miR-Seq374	Sb01g038120.1	167-186	expressed protein
sof-miR-Seq374	Sb04g033260.1	50-66	histone-lysine N-methyltransferase, putative, expressed
sof-miR-Seq374	Sb07g001070.1	81-101	esterase, putative, expressed
sof-miR-Seq374	Sb02g022011.1	228-247
sof-miR-Seq374	Sb05g017920.1	204-224	hypothetical protein
sof-miR-Seq375	BM328807	282-302	similar to UniRef100_A7PZL1 Cluster: Chromosome chr15 scaffold_40, whole genome shotgun sequence
sof-miR-Seq375	CD425488	304-322
sof-miR-Seq376	No target found
sof-miR-Seq377	Sb0011s005440.1	2525-2546
sof-miR-Seq377	Sb03g040848.1	2936-2957
sof-miR-Seq377	Sb02g029517.1	12-032
sof-miR-Seq377	Sb07g028153.1	3365-3386
sof-miR-Seq378	Sb02g030760.1	1816-1834	OsSub59 - Putative Subtilisin homologue, expressed
sof-miR-Seq378	Sb03g045570.1	699-718	amino acid permease family protein, putative, expressed
sof-miR-Seq379	No target found
sof-miR-Seq380	No target found
sof-miR-Seq381	No target found
sof-miR-Seq382	Sb09g029180.1	59-81	armadillo/beta-catenin-like repeat containing protein
sof-miR-Seq384	No target found
sof-miR-Seq385	No target found
sof-miR-Seq386	Sb10g004960.1	1713-1732	uncharacterized glycosyltransferase, putative, expressed
sof-miR-Seq387	Sb06g022025.1	1665-1684	sensitivity to red light reduced protein 1, putative
sof-miR-Seq388	Sb07g027400.1	1748-1768	lectin-like protein kinase, putative, expressed
sof-miR-Seq388	Sb08g004940.1	1649-1669	protein kinase family protein, putative
sof-miR-Seq388	Sb01g041400.1	1487-1507	protein kinase family protein, putative, expressed
sof-miR-Seq388	Sb01g003030.1	1640-1659	lectin-like receptor kinase, putative, expressed
sof-miR-Seq388	Sb08g019050.1	1595-1614	lectin-like receptor kinase, putative, expressed
sof-miR-Seq388	Sb06g023510.1	1610-1629	lectin-like receptor kinase, putative, expressed
sof-miR-Seq388	Sb10g011200.1	465-484	peptide transporter PTR2, putative, expressed
sof-miR-Seq388	Sb04g001060.1	471-490	glycerol-3-phosphate acyltransferase, putative, expressed
sof-miR-Seq388	Sb09g005930.1	786-805	uncharacterized protein At4g06744 precursor, putative
sof-miR-Seq388	Sb03g041140.1	203-220	ammonium transporter protein, putative, expressed
sof-miR-Seq388	Sb01g001970.1	194-211	ammonium transporter protein, putative, expressed
sof-miR-Seq388	Sb10g002120.1	309-327	no apical meristem protein, putative, expressed
sof-miR-Seq388	Sb02g037870.1	239-259	lipase class 3 family protein, putative, expressed
sof-miR-Seq388	Sb01g021920.1	653-669	chitinase 2, putative, expressed
sof-miR-Seq388	Sb09g021330.1	540-559	peptide transporter PTR2, putative, expressed
sof-miR-Seq388	Sb01g009130.1	791-808	homeobox domain containing protein, expressed
sof-miR-Seq388	Sb07g004740.1	630-649	histone-like transcription factor and archaeal histone, putative, expressed
sof-miR-Seq388	Sb02g038820.1	444-463	EGG APPARATUS-1, putative, expressed
sof-miR-Seq388	Sb09g010210.1	394-412	OsWRKY75 - Superfamily of TFs having WRKY and zinc finger domains
sof-miR-Seq388	Sb03g038140.1	609-628	pentatricopeptide repeat-containing protein, putative, expressed
sof-miR-Seq389	Sb07g023806.1	302-320
sof-miR-Seq389	Sb02g028370.1	214-233	jmjC domain-containing protein 5, putative
sof-miR-Seq389	Sb03g027650.1	891-910	expressed protein
sof-miR-Seq389	Sb04g004070.1	171-190	plant-specific domain TIGR01627 family protein, expressed
sof-miR-Seq389	Sb02g036033.1	284-303	OsFBX251 - F-box domain containing protein
sof-miR-Seq389	Sb04g027500.1	236-256	dehydration response related protein, putative, expressed
sof-miR-Seq389	Sb01g013520.1	116-136	9-cis-epoxycarotenoid dioxygenase 1, chloroplast precursor, putative, expressed
sof-miR-Seq389	Sb05g008790.1	48-67	dirigent, putative, expressed
sof-miR-Seq389	Sb03g036630.1	366-382	receptor protein kinase, putative, expressed
sof-miR-Seq389	Sb05g002490.1	122-142	GRAS family transcription factor containing protein
sof-miR-Seq389	Sb10g029380.1	926-946	glycosyltransferase, putative, expressed
sof-miR-Seq389	Sb04g005850.1	624-642	cytochrome P450, putative, expressed
sof-miR-Seq389	Sb03g006800.1	1375-1389	OsWAK2 - OsWAK receptor-like cytoplasmic kinase OsWAK-RLCK, expressed
sof-miR-Seq389	Sb03g004830.1	63-81	staphylococcal nuclease homologue, putative, expressed
sof-miR-Seq389	Sb03g045890.1	162-182	proline synthetase co-transcribed bacterial homolog protein, putative, expressed
sof-miR-Seq389	Sb05g005310.1	297-317	expressed protein
sof-miR-Seq389	Sb09g026630.1	336-355	EMB1796, putative, expressed
sof-miR-Seq389	Sb04g030080.1	150-169	expressed protein
sof-miR-Seq389	Sb02g030000.1	1166-1181	formin, putative, expressed
sof-miR-Seq389	Sb07g005450.1	365-384	vegetative storage protein, putative, expressed
sof-miR-Seq389	Sb0186s002010.1	585-604	expressed protein
sof-miR-Seq389	Sb05g006020.1	221-241	expressed protein
sof-miR-Seq389	Sb02g041400.1	993-1012	conserved hypothetical protein
sof-miR-Seq389	Sb05g018040.1	411-430	IQ calmodulin-binding and BAG domain containing protein, putative, expressed
sof-miR-Seq389	Sb06g024440.1	402-421	inactive receptor kinase At2g26730 precursor, putative, expressed
sof-miR-Seq389	Sb10g008000.1	75-95	helix-loop-helix DNA-binding domain containing protein, expressed
sof-miR-Seq389	Sb01g040930.1	306-325	gibberellin receptor GID1L2, putative, expressed
sof-miR-Seq389	Sb10g023950.1	1094-1111	MONOCULM 1, putative, expressed
sof-miR-Seq389	Sb01g031930.1	213-232	polygalacturonase inhibitor 1 precursor, putative
sof-miR-Seq389	Sb09g018550.1	369-390	GRAS family transcription factor containing protein
sof-miR-Seq389	Sb01g031370.2	315-328	zinc finger family protein, putative, expressed
sof-miR-Seq389	Sb02g028670.1	399-418	expressed protein
sof-miR-Seq389	Sb06g001900.1	819-837	hypothetical protein
sof-miR-Seq389	Sb04g017790.1	608-625	late embryogenesis abundant protein D-34, putative, expressed
sof-miR-Seq389	Sb03g025150.1	1017-1035	expressed protein
sof-miR-Seq389	Sb04g004315.1	326-345
sof-miR-Seq389	Sb02g006320.1	88-106	uncharacterized glycosyltransferase, putative, expressed
sof-miR-Seq389	Sb05g027450.1	277-296	ZOS11-10 - C2H2 zinc finger protein, expressed
sof-miR-Seq389	Sb05g019780.1	15-34	TPR repeat region family protein, expressed
sof-miR-Seq389	Sb10g003370.1	1777-1795	ATP-binding region, ATPase-like domain containing protein
sof-miR-Seq389	Sb06g001550.1	201-216	thaumatin, putative, expressed
sof-miR-Seq389	Sb03g004520.1	670-690	receptor-like protein kinase 2 precursor, putative, expressed
sof-miR-Seq389	Sb06g031560.1	226-243	expressed protein
sof-miR-Seq389	Sb01g043360.1	195-214	MFP1 attachment factor 1, putative, expressed
sof-miR-Seq390	No target found
sof-miR-Seq391	No target found
sof-miR-Seq392	No target found
sof-miR-Seq393	Sb03g043900.1	1061-1081	sucrose-phosphate synthase, putative, expressed
sof-miR-Seq393	Sb10g028370.1	927-946	pentatricopeptide repeat domain containing protein, putative, expressed
sof-miR-Seq394	No target found
sof-miR-Seq395	No target found
sof-miR-Seq398	No target found
sof-miR-Seq399	No target found
sof-miR-Seq400	No target found
sof-miR-Seq401	TC121349	704-727
sof-miR-Seq402	TC129280	431-454
sof-miR-Seq402	TC118446	667-690	similar to UniRef100_A9T4E8 Cluster: Predicted protein
sof-miR-Seq403	Sb06g019690.1	878-901	expressed protein
sof-miR-Seq405	No target found
sof-miR-Seq406	CB928978	139-161	similar to UniRef100_A9V9U4 Cluster: Predicted protein
sof-miR-Seq406	BE360063	93-115
sof-miR-Seq407	Sb06g026683.1	679-699	dihydropyrimidinase, putative, expressed
sof-miR-Seq408	No target found
sof-miR-Seq409	CD225395	629-652	similar to UniRef100_A1DL11 Cluster: Pre-rRNA-processing protein ipi1
sof-miR-Seq409	CF073808	418-441
sof-miR-Seq409	TC127450	494-517	similar to UniRef100_Q01481 Cluster: Protein WIR1B
sof-miR-Seq409	TC124257	841-864	weakly similar to UniRef100_A7NY95 Cluster: Chromosome chr6 scaffold_3, whole genome shotgun sequence
sof-miR-Seq409	TC128307	617-640	similar to UniRef100_A5NV64 Cluster: CinA domain protein
sof-miR-Seq409	CF433465	658-681	weakly similar to UniRef100_Q0JLE9 Cluster: Os01g0605000 protein
sof-miR-Seq409	CF483158	247-270	UniRef100_Q2N7G4 Cluster: 1-acyl-sn-glycerol-3-phosphate acyltransferase
sof-miR-Seq409	TC123840	623-646
sof-miR-Seq409	CD213603	314-337
sof-miR-Seq409	BI075871	393-416
sof-miR-Seq409	CD210865	63-83	similar to UniRef100_Q4RSG7 Cluster: Chromosome 13 SCAF15000 whole genome shotgun sequence
sof-miR-Seq409	CF761784	525-548	similar to UniRef100_A7NXT6 Cluster: Chromosome chr5 scaffold_2, whole genome shotgun sequence
sof-miR-Seq410	No target found
sof-miR-Seq411	No target found
sof-miR-Seq412	No target found
sof-miR-Seq413	Sb02g026980.1	2222-2241	ubiquitin carboxyl-terminal hydrolase domain containing protein, expressed
sof-miR-Seq413	Sb05g010310.1	247-267	OsGH3.3 - Probable indole-3-acetic acid-amido synthetase, expressed
sof-miR-Seq413	Sb04g032150.1	240-255	ethylene-responsive protein related, putative, expressed
sof-miR-Seq413	Sb06g019825.1	146-166
sof-miR-Seq413	Sb07g027460.2	168-187	Ser/Thr protein phosphatase family protein, putative, expressed
sof-miR-Seq413	Sb10g003630.1	38-57	mTERF family protein, expressed
sof-miR-Seq413	Sb10g005275.1	168-183
sof-miR-Seq414	No target found
sof-miR-Seq415	No target found
sof-miR-Seq418	Sb01g027525.1	33-56
sof-miR-Seq419	TC114900	146-166	weakly similar to UniRef100_Q2QZT9 Cluster: Protein kinase domain containing protein, expressed
sof-miR-Seq419	TC131693	673-693	weakly similar to UniRef100_Q6H7U7 Cluster: Armadillo/beta-catenin repeat protein-like
sof-miR-Seq419	TC130409	574-594	weakly similar to UniRef100_Q4RIY1 Cluster: Chromosome undetermined SCAF15041, whole genome shotgun sequence
sof-miR-Seq419	CF426836	15-35
sof-miR-Seq420	TC114900	143-166	weakly similar to UniRef100_Q2QZT9 Cluster: Protein kinase domain containing protein, expressed
sof-miR-Seq420	TC131693	670-693	weakly similar to UniRef100_Q6H7U7 Cluster: Armadillo/beta-catenin repeat protein-like
sof-miR-Seq420	TC130409	571-594	weakly similar to UniRef100_Q4RIY1 Cluster: Chromosome undetermined SCAF15041, whole genome shotgun sequence
sof-miR-Seq420	CF426836	12-035
sof-miR-Seq421	No target found
sof-miR-Seq422	TC129198	222-243
sof-miR-Seq423	No target found
sof-miR-Seq425	BM328908	512-535
sof-miR-Seq426	No target found
sof-miR-Seq427	No target found
sof-miR-Seq429	TC121904	470-491
sof-miR-Seq430	CN130240	598-621	similar to UniRef100_A7QK00 Cluster: Chromosome undetermined scaffold_109, whole genome shotgun sequence
sof-miR-Seq431	No target found
sof-miR-Seq432	No target found
sof-miR-Seq433	Sb08g004930.1	980-1002	cytochrome P450 71E1, putative, expressed
sof-miR-Seq434	No target found
sof-miR-Seq435	No target found
sof-miR-Seq436	TC126860	456-478
sof-miR-Seq436	TC113441	1270-1292	homologue to UniRef100_Q9LSU0 Cluster: Proteasome subunit alpha type-3
sof-miR-Seq436	TC126004	1560-1582	similar to UniRef100_A7NZB3 Cluster: Chromosome chr6 scaffold_3, whole genome shotgun sequence
sof-miR-Seq437	TC126860	456-478
sof-miR-Seq437	TC119667	761-782	similar to UniRef100_Q41383 Cluster: Protein kinase
sof-miR-Seq437	BG556420	493-515	similar to UniRef100_Q2RRZ4 Cluster: ABC transporter component
sof-miR-Seq438	Sb05g002930.1	3791-3809	PHD-finger family protein, expressed
sof-miR-Seq439	No target found
sof-miR-Seq441	No target found
sof-miR-Seq442	TC126860	457-480
sof-miR-Seq442	TC126004	1561-1583	similar to UniRef100_A7NZB3 Cluster: Chromosome chr6 scaffold_3, whole genome shotgun sequence
sof-miR-Seq442	TC113441	1271-1292	homologue to UniRef100_Q9LSU0 Cluster: Proteasome subunit alpha type-3
sof-miR-Seq443	No target found
sof-miR-Seq445	No target found
sof-miR-Seq446	No target found
sof-miR-Seq447	No target found
sof-miR-Seq448	Sb04g007233.1	888-910
sof-miR-Seq448	Sb03g028545.1	600-622
sof-miR-Seq449	No target found
sof-miR-Seq450	No target found
sof-miR-Seq451	Sb01g019990.1	505-525	universal stress protein domain containing protein, putative, expressed
sof-miR-Seq452	No target found
sof-miR-Seq453	No target found
sof-miR-Seq454	Sb08g004890.1	1751-1769	dynamin family protein, putative, expressed
sof-miR-Seq455	No target found
sof-miR-Seq456	No target found
sof-miR-Seq457	No target found
sof-miR-Seq458	No target found
sof-miR-Seq459	No target found
sof-miR-Seq460	No target found
sof-miR-Seq461	No target found
sof-miR-Seq462	TC126004	1577-1597	similar to UniRef100_A7NZB3 Cluster: Chromosome chr6 scaffold_3, whole genome shotgun sequence
sof-miR-Seq462	TC126408	47-67
sof-miR-Seq462	TC113441	1287-1308	homologue to UniRef100_Q9LSU0 Cluster: Proteasome subunit alpha type-3
sof-miR-Seq463	No target found
sof-miR-Seq464	TC119185	443-465	weakly similar to UniRef100_A7PXG9 Cluster: Chromosome chr12 scaffold_36, whole genome shotgun sequence
sof-miR-Seq464	AW284902	279-301
sof-miR-Seq464	CX623028	21-43
sof-miR-Seq464	TC120914	981-1002
sof-miR-Seq464	CD209972	551-573	homologue to UniRef100_Q9XGU8 Cluster: NADP-specific isocitrate dehydrogenase
sof-miR-Seq464	CD212922	492-514	homologue to UniRef100_Q9XGU8 Cluster: NADP-specific isocitrate dehydrogenase
sof-miR-Seq466	No target found
sof-miR-Seq467	No target found
sof-miR-Seq468	CD212496	395-416	similar to UniRef100_Q8QGI9 Cluster: CC chemokine with stalk CK2
sof-miR-Seq469	No target found
sof-miR-Seq470	No target found
sof-miR-Seq471	No target found
sof-miR-Seq472	CD235067	107-126
sof-miR-Seq472	CF481469	79-98
sof-miR-Seq473	Sb06g031165.1	287-307	S-locus-like receptor protein kinase, putative
sof-miR-Seq476	No target found
sof-miR-Seq477	Sb02g025990.1	734-754	expressed protein
sof-miR-Seq477	Sb07g002510.1	1009-1028	tetratricopeptide repeat domain containing protein
sof-miR-Seq478	TC114013	1317-1341	similar to UniRef100_Q94DG6 Cluster: Zinc transporter
sof-miR-Seq478	CF426836	24-47
sof-miR-Seq478	TC114900	155-179	weakly similar to UniRef100_Q2QZT9 Cluster: Protein kinase domain containing protein, expressed
sof-miR-Seq479	CN139845	419-441
sof-miR-Seq479	TC125047	51-72
sof-miR-Seq479	CF073808	481-502
sof-miR-Seq479	BM328949	450-471	similar to UniRef100_A7Q403 Cluster: Chromosome chr13 scaffold_48, whole genome shotgun sequence
sof-miR-Seq479	TC128895	536-558
sof-miR-Seq479	CD211910	127-149	similar to UniRef100_UPI00004D67AE Cluster: potassium channel subfamily V member 1
sof-miR-Seq479	TC121531	355-377
sof-miR-Seq479	EH411125	200-220	weakly similar to UniRef100_A7QJ44 Cluster: Chromosome chr2 scaffold_105, whole genome shotgun sequence
sof-miR-Seq479	TC127450	557-578	similar to UniRef100_Q01481 Cluster: Protein WIR1B
sof-miR-Seq479	CD229686	471-492
sof-miR-Seq479	CD213637	40-62	similar to UniRef100_A7PH16 Cluster: Chromosome chr17 scaffold_16, whole genome shotgun sequence
sof-miR-Seq479	CF483158	304-326	UniRef100_Q2N7G4 Cluster: 1-acyl-sn-glycerol-3-phosphate acyltransferase
sof-miR-Seq479	TC121184	607-629	similar to UniRef100_Q0JND0 Cluster: Os01g0303600 protein
sof-miR-Seq479	CD205584	112-134
sof-miR-Seq479	TC131070	06-028	homologue to UniRef100_UPI000163231E Cluster: outer membrane porin protein
sof-miR-Seq479	EB725339	261-283
sof-miR-Seq479	TC128307	679-699	similar to UniRef100_A5NV64 Cluster: CinA domain protein
sof-miR-Seq479	TC119950	662-682	UniRef100_A1QX89 Cluster: PE-PGRS family protein
sof-miR-Seq479	BI075871	449-470
sof-miR-Seq479	CD210865	120-141	similar to UniRef100_Q4RSG7 Cluster: Chromosome 13 SCAF15000 whole genome shotgun sequence
sof-miR-Seq479	TC117402	852-871	similar to UniRef100_A7Q349 Cluster: Chromosome chr12 scaffold_47, whole genome shotgun sequence
sof-miR-Seq479	CD206040	94-109	similar to UniRef100_A7QUM6 Cluster: Chromosome chr10 scaffold_179, whole genome shotgun sequence
sof-miR-Seq479	TC132838	180-202
sof-miR-Seq479	CD212327	24-46	similar to UniRef100_Q0DNN3 Cluster: Os03g0745000 protein
sof-miR-Seq479	CD228895	310-330	similar to UniRef100_A8JH23 Cluster: Predicted protein
sof-miR-Seq479	TC134258	600-621	similar to UniRef100_Q6YT98 Cluster: Integral membrane protein-like
sof-miR-Seq480	No target found
sof-miR-Seq482	Sb01g044020.2	143-162	expressed protein
sof-miR-Seq484	TC126925	1522-1545	similar to UniRef100_A7P375 Cluster: Chromosome chr1 scaffold_5, whole genome shotgun sequence
sof-miR-Seq484	TC114900	101-124	weakly similar to UniRef100_Q2QZT9 Cluster: Protein kinase domain containing protein, expressed
sof-miR-Seq484	TC131693	628-651	weakly similar to UniRef100_Q6H7U7 Cluster: Armadillo/beta-catenin repeat protein-like
sof-miR-Seq484	BM331162	474-495
sof-miR-Seq485	No target found
sof-miR-Seq487	Sb01g037180.1	10-029	expressed protein
sof-miR-Seq488	No target found
sof-miR-Seq489	No target found
sof-miR-Seq490	No target found
sof-miR-Seq491	No target found
sof-miR-Seq492	Sb06g026683.1	654-674	dihydropyrimidinase, putative, expressed
sof-miR-Seq492	Sb02g031210.1	775-797	DUF630/DUF632 domains containing protein, putative, expressed
sof-miR-Seq494	Sb03g030790.1	106-125	Rf1, mitochondrial precursor, putative, expressed
sof-miR-Seq494	Sb02g004530.1	256-274	Rf1, mitochondrial precursor, putative
sof-miR-Seq494	Sb05g002310.1	106-124	Rf1, mitochondrial precursor, putative, expressed
sof-miR-Seq494	Sb09g030360.1	106-125	Rf1, mitochondrial precursor, putative
sof-miR-Seq494	Sb10g009870.1	106-124	Rf1, mitochondrial precursor, putative
sof-miR-Seq494	Sb05g022840.1	145-163	Rf1, mitochondrial precursor, putative, expressed
sof-miR-Seq494	Sb05g002620.1	88-106	Rf1, mitochondrial precursor, putative
sof-miR-Seq494	Sb07g007630.1	112-131	Rf1, mitochondrial precursor, putative, expressed
sof-miR-Seq494	Sb05g002040.1	106-125	Rf1, mitochondrial precursor, putative, expressed
sof-miR-Seq494	Sb05g002330.1	106-123	Rf1, mitochondrial precursor, putative, expressed
sof-miR-Seq494	Sb04g002646.1	399-416
sof-miR-Seq495	No target found
sof-miR-Seq497	TC124550	265-287	similar to UniRef100_Q0D875 Cluster: Os07g0179300 protein
sof-miR-Seq497	TC134692	571-593	weakly similar to UniRef100_A7Q403 Cluster: Chromosome chr13 scaffold_48, whole genome shotgun sequence
sof-miR-Seq497	CF430358	715-737	similar to UniRef100_Q336M7 Cluster: AMP-binding enzyme family protein
sof-miR-Seq497	CF073382	113-135
sof-miR-Seq497	AW564215	192-213
sof-miR-Seq497	TC131138	154-176
sof-miR-Seq497	TC120105	294-316	similar to UniRef100_Q02876 Cluster: Nodulation protein D 1
sof-miR-Seq497	EH407477	399-421	similar to UniRef100_Q6Z707 Cluster: Non-ribosomal peptide synthetase modules and related proteins-like
sof-miR-Seq497	CN126186	229-251	weakly similar to UniRef100_Q0DWJ1 Cluster: Os02g0813200 protein
sof-miR-Seq497	TC111682	1337-1358	similar to UniRef100_Q0JRC5 Cluster: Os01g0108600 protein
sof-miR-Seq497	TC126087	190-211	similar to UniRef100_Q95I97 Cluster: Major histocompatibility class I receptor
sof-miR-Seq497	CF485986	635-656
sof-miR-Seq497	TC113430	475-497
sof-miR-Seq497	TC116239	19-41	weakly similar to UniRef100_A7Q2S6 Cluster: Chromosome chr1 scaffold_46, whole genome shotgun sequence
sof-miR-Seq497	CX620519	235-257
sof-miR-Seq497	CX623028	128-150
sof-miR-Seq497	TC113554	497-517
sof-miR-Seq497	TC130739	88-111	similar to UniRef100_A7Q8Q2 Cluster: Chromosome chr5 scaffold_64, whole genome shotgun sequence
sof-miR-Seq497	CX615278	419-441	homologue to UniRef100_Q0JH61 Cluster: Os01g0881800 protein
sof-miR-Seq498	No target found
sof-miR-Seq499	No target found
sof-miR-Seq500	Sb10g020050.1	766-789
sof-miR-Seq501	No target found
sof-miR-Seq502	Sb05g005210.1	505-526	Protein-tyrosine phosphatase domain containing protein, expressed
sof-miR-Seq502	Sb08g016770.1	273-294	expressed protein
sof-miR-Seq502	Sb04g027530.1	199-218	expressed protein
sof-miR-Seq502	Sb08g017456.1	28-48
sof-miR-Seq502	Sb10g008610.1	211-230	spotted leaf 11, putative, expressed
sof-miR-Seq502	Sb03g042860.1	134-155	helix-loop-helix DNA-binding domain containing protein, expressed
sof-miR-Seq502	Sb03g034710.1	101-122	protein kinase domain containing protein, expressed
sof-miR-Seq502	Sb05g003640.1	171-192	harpin-induced protein 1 domain containing protein, expressed
sof-miR-Seq502	Sb02g003900.1	33-53	polynucleotide phosphorylase, putative, expressed
sof-miR-Seq502	Sb02g040690.1	414-434	peroxidase, putative, expressed
sof-miR-Seq502	Sb10g010323.1	198-219
sof-miR-Seq502	Sb01g019290.1	275-296	DUF640 domain containing protein, putative, expressed
sof-miR-Seq502	Sb01g039750.1	1375-1395	aspartic proteinase nepenthesin precursor, putative, expressed
sof-miR-Seq502	Sb04g017380.1	424-444	ATP binding, related, putative, expressed
sof-miR-Seq502	Sb07g028460.1	79-99	chloride transporter, chloride channel family, putative, expressed
sof-miR-Seq502	Sb03g008230.1	356-377
sof-miR-Seq502	Sb01g032560.1	199-218	expressed protein
sof-miR-Seq502	Sb05g005751.1	187-203	TOPBP1A - Similar to DNA replication protein TOPBP1 from, expressed
sof-miR-Seq502	Sb09g026880.1	160-180	PPR repeat domain containing protein, putative, expressed
sof-miR-Seq502	Sb06g023670.1	626-646	DTA2, putative, expressed
sof-miR-Seq502	Sb01g046230.1	83-103	kinase, pfkB family, putative, expressed
sof-miR-Seq502	Sb03g040335.1	58-79
sof-miR-Seq502	Sb02g043880.1	108-129	ubiquitin-activating enzyme, putative, expressed
sof-miR-Seq502	Sb02g029480.1	83-105	hydroxyproline-rich glycoprotein family protein, putative, expressed
sof-miR-Seq502	Sb01g047700.1	2474-2495	expressed protein
sof-miR-Seq502	Sb09g002880.1	340-360	expressed protein
sof-miR-Seq502	Sb07g018020.1	266-282	reticulon domain containing protein, putative, expressed
sof-miR-Seq502	Sb01g045540.1	20-42	adenylosuccinate synthetase, chloroplast precursor, putative, expressed
sof-miR-Seq502	Sb06g026170.1	276-296	expressed protein
sof-miR-Seq502	Sb01g038320.1	540-559	BTBT1 - Bric-a-Brac, Tramtrack, Broad Complex BTB domain with tetratricopeptide repeats, expressed
sof-miR-Seq502	Sb09g023120.1	105-125	DUF640 domain containing protein, putative, expressed
sof-miR-Seq502	Sb02g002080.1	705-726	AP2-like ethylene-responsive transcription factor AINTEGUMENTA, putative, expressed
sof-miR-Seq502	Sb10g012730.1	424-440	AT hook motif domain containing protein, expressed
sof-miR-Seq502	Sb06g032680.1	474-495	BTBN13 - Bric-a-Brac, Tramtrack, Broad Complex BTB domain with non-phototropic hypocotyl 3 NPH3 and coiled-coil domains, expressed
sof-miR-Seq502	Sb01g040390.1	03-024	phosphatidylinositol-4-phosphate 5-kinase, putative, expressed
sof-miR-Seq502	Sb02g022830.1	1355-1376	3-ketoacyl-CoA synthase precursor, putative, expressed
sof-miR-Seq502	Sb09g002480.1	110-131	aminotransferase, putative, expressed
sof-miR-Seq502	Sb01g038130.1	1037-1056	laccase precursor protein, putative, expressed
sof-miR-Seq502	Sb08g002880.1	85-104	nucleolar GTPase, putative, expressed
sof-miR-Seq502	Sb05g018030.1	1132-1153	IQ calmodulin-binding and BAG domain containing protein, putative, expressed
sof-miR-Seq502	Sb08g016460.1	93-114	OsFBX448 - F-box domain containing protein, expressed
sof-miR-Seq502	Sb04g028760.1	157-176	SET domain-containing protein, putative, expressed
sof-miR-Seq502	Sb04g027190.1	138-153	WD-40 repeat family protein, putative, expressed
sof-miR-Seq502	Sb03g024850.2	214-231	peptide transporter PTR2, putative, expressed
sof-miR-Seq502	Sb03g024850.2	208-225	peptide transporter PTR2, putative, expressed
sof-miR-Seq502	Sb09g006370.1	407-428	B-box zinc finger family protein, putative, expressed
sof-miR-Seq502	Sb01g038690.1	135-150	KH domain containing protein, putative, expressed
sof-miR-Seq502	Sb07g023840.1	769-786	MATE efflux family protein, putative, expressed
sof-miR-Seq502	Sb03g024040.1	363-384	DNA-damage-repair/toleration protein DRT102, putative, expressed
sof-miR-Seq502	Sb02g038340.1	198-218	SNF2 domain-containing protein, putative, expressed
sof-miR-Seq502	Sb06g032370.1	63-84	phosphatidate cytidylyltransferase, putative, expressed
sof-miR-Seq502	Sb04g023370.1	88-104
sof-miR-Seq502	Sb06g003290.1	39-61	HECT-domain domain containing protein, expressed
sof-miR-Seq502	Sb02g024710.1	414-435	expressed protein
sof-miR-Seq502	Sb06g020045.1	35-55	GRAM and C2 domains containing protein, putative, expressed
sof-miR-Seq502	Sb04g003610.1	738-759	homeobox associated leucine zipper, putative
sof-miR-Seq502	Sb03g043440.1	11-030	sas10/Utp3 family protein
sof-miR-Seq502	Sb04g024040.1	212-233	OsFBX77 - F-box domain containing protein, expressed
sof-miR-Seq502	Sb04g038380.1	205-226	uncharacterized ACR, COG1399 family protein, expressed
sof-miR-Seq502	Sb09g002520.1	103-122	homeobox protein knotted-1-like 6, putative, expressed
sof-miR-Seq502	Sb01g004110.1	353-373	ubiquitin carboxyl-terminal hydrolase, family 1, putative, expressed
sof-miR-Seq502	Sb06g001730.1	435-456	ZOS4-05 - C2H2 zinc finger protein
sof-miR-Seq503	No target found
sof-miR-Seq504	Sb10g009870.1	105-124	Rf1, mitochondrial precursor, putative
sof-miR-Seq504	Sb03g030790.1	105-125	Rf1, mitochondrial precursor, putative, expressed
sof-miR-Seq504	Sb05g000986.1	108-127	Rf1, mitochondrial precursor, putative, expressed
sof-miR-Seq504	Sb05g002310.1	105-124	Rf1, mitochondrial precursor, putative, expressed
sof-miR-Seq504	Sb05g002040.1	105-125	Rf1, mitochondrial precursor, putative, expressed
sof-miR-Seq504	Sb02g004530.1	256-274	Rf1, mitochondrial precursor, putative
sof-miR-Seq504	Sb05g022840.1	145-163	Rf1, mitochondrial precursor, putative, expressed
sof-miR-Seq504	Sb01g000920.1	340-359	pentatricopeptide, putative, expressed
sof-miR-Seq504	Sb09g030360.1	106-125	Rf1, mitochondrial precursor, putative
sof-miR-Seq504	Sb02g013138.1	690-709	PPR repeat containing protein, putative, expressed
sof-miR-Seq504	Sb05g002620.1	87-106	Rf1, mitochondrial precursor, putative
sof-miR-Seq504	Sb02g000310.1	304-322	pentatricopeptide containing protein, putative, expressed
sof-miR-Seq505	No target found
sof-miR-Seq506	No target found
sof-miR-Seq507	No target found
sof-miR-Seq508	No target found
sof-miR-Seq509	CF485623	72-95	UniRef100_A6GLS7 Cluster: Probable transmembrane protein
sof-miR-Seq509	TC120598	101-124	similar to UniRef100_P57406 Cluster: Probable protease htpX homolog
sof-miR-Seq511	Sb09g003930.1	420-439	tRNA synthetase class II core domain containing protein, expressed
sof-miR-Seq511	Sb04g021910.1	196-213	pectinesterase inhibitor domain containing protein, putative, expressed
sof-miR-Seq511	Sb01g047700.1	2034-2052	expressed protein
sof-miR-Seq511	Sb03g002810.1	1029-1047	cytokinin dehydrogenase precursor, putative, expressed
sof-miR-Seq511	Sb08g004260.1	258-276	ethylene-responsive transcription factor ERF114, putative, expressed
sof-miR-Seq511	Sb10g010510.1	273-290	double-stranded RNA binding motif containing protein, expressed
sof-miR-Seq511	Sb02g022450.1	444-463	STE_MEK_ste7_MAP2K.3 - STE kinases include homologs to sterile 7, sterile 11 and sterile 20 from yeast
sof-miR-Seq511	Sb01g022205.1	171-190	expressed protein
sof-miR-Seq511	Sb09g004770.1	39-58	zinc finger, C3HC4 type domain containing protein, expressed
sof-miR-Seq511	Sb10g027350.1	748-765	cytochrome P450, putative, expressed
sof-miR-Seq511	Sb06g010870.1	745-762	cytochrome P450, putative, expressed
sof-miR-Seq511	Sb04g019580.1	190-207	pectinesterase inhibitor domain containing protein, putative, expressed
sof-miR-Seq511	Sb04g021930.1	181-198	pectinesterase inhibitor domain containing protein, putative, expressed
sof-miR-Seq511	Sb09g016210.1	392-405	DUF538 domain containing protein, putative, expressed
sof-miR-Seq511	Sb04g026370.1	1470-1488	alcohol oxidase, putative, expressed
sof-miR-Seq511	Sb01g005750.1	675-693	CAMK_CAMK_like.23 - CAMK includes calcium/calmodulin depedent protein kinases, expressed
sof-miR-Seq511	Sb02g030360.1	132-150	MATE domain containing protein, expressed
sof-miR-Seq511	Sb01g040620.1	501-519	DUF292 domain containing protein, expressed
sof-miR-Seq512	No target found
sof-miR-Seq513	No target found
sof-miR-Seq515	No target found
sof-miR-Seq517	No target found
sof-miR-Seq518	Sb03g033440.1	388-405	OsSub3 - Putative Subtilisin homologue, expressed
sof-miR-Seq518	Sb05g003190.1	1469-1487	cadmium tolerance factor, putative, expressed
sof-miR-Seq518	Sb01g034850.1	1050-1069	OsPOP8 - Putative Prolyl Oligopeptidase homologue, expressed
sof-miR-Seq518	Sb03g027050.1	176-193	conserved hypothetical protein
sof-miR-Seq518	Sb05g003180.1	1325-1343	cadmium tolerance factor, putative, expressed
sof-miR-Seq518	Sb05g025350.1	1310-1328	embryogenesis transmembrane protein, putative, expressed
sof-miR-Seq519	Sb02g024427.1	1328-1351
sof-miR-Seq519	Sb03g030787.1	1319-1342
sof-miR-Seq519	Sb06g001503.1	1277-1300
sof-miR-Seq519	Sb03g001670.1	1088-1111	GDSL-like lipase/acylhydrolase, putative, expressed
sof-miR-Seq522	No target found
sof-miR-Seq523	No target found
sof-miR-Seq524	No target found
sof-miR-Seq525	Sb02g022240.1	19-40	UDP-glucoronosyl and UDP-glucosyl transferase domain containing protein, expressed
sof-miR-Seq526	No target found
sof-miR-Seq527	No target found
sof-miR-Seq529	Sb01g041205.1	26-43
sof-miR-Seq529	Sb08g022810.1	353-370	ATBPM6, putative
sof-miR-Seq529	Sb04g009840.1	346-362	harpin-induced protein 1 domain containing protein
sof-miR-Seq529	Sb05g002620.1	44-61	Rf1, mitochondrial precursor, putative
sof-miR-Seq529	Sb08g018240.1	181-199	protein kinase family protein, putative, expressed
sof-miR-Seq529	Sb01g027730.1	510-527	peptide transporter PTR2, putative, expressed
sof-miR-Seq529	Sb03g029660.1	675-691	wax synthase isoform 3, putative, expressed
sof-miR-Seq531	TC124608	694-717	homologue to UniRef100_A9J228 Cluster: MIKC-type MADS-box transcription factor WM30
sof-miR-Seq531	TC117967	458-481	homologue to UniRef100_Q0IWB6 Cluster: Os10g0520600 protein
sof-miR-Seq531	TC122914	603-625	similar to UniRef100_Q4QXM0 Cluster: Phosphoinositide 3-kinase
sof-miR-Seq531	BE362893	375-397	homologue to gb|AF036493.1|AF036493 Tragopogon dubius large subunit 26S ribosomal RNA gene, partial sequence, partial (6%)
sof-miR-Seq531	TC126925	1522-1545	similar to UniRef100_A7P375 Cluster: Chromosome chr1 scaffold_5, whole genome shotgun sequence
sof-miR-Seq531	TC114900	101-124	weakly similar to UniRef100_Q2QZT9 Cluster: Protein kinase domain containing protein, expressed
sof-miR-Seq531	TC131693	628-651	weakly similar to UniRef100_Q6H7U7 Cluster: Armadillo/beta-catenin repeat protein-like
sof-miR-Seq531	TC114678	1043-1064	similar to UniRef100_A7QAN3 Cluster: Chromosome chr5 scaffold_72, whole genome shotgun sequence
sof-miR-Seq531	TC123396	714-736
sof-miR-Seq531	BG049001	136-158	weakly similar to UniRef100_A6QQW2 Cluster: LOC524155 protein
sof-miR-Seq531	TC122672	1221-1244	homologue to UniRef100_Q0J367 Cluster: Os09g0252000 protein
sof-miR-Seq531	TC126169	438-461	similar to UniRef100_Q0K1R2 Cluster: Outer membrane efflux protein precursor
sof-miR-Seq531	BM331162	474-496
sof-miR-Seq532	TC124608	694-717	homologue to UniRef100_A9J228 Cluster: MIKC-type MADS-box transcription factor WM30
sof-miR-Seq532	TC117967	458-481	homologue to UniRef100_Q0IWB6 Cluster: Os10g0520600 protein
sof-miR-Seq532	TC122914	603-625	similar to UniRef100_Q4QXM0 Cluster: Phosphoinositide 3-kinase
sof-miR-Seq532	BE362893	375-397	homologue to gb|AF036493.1|AF036493 Tragopogon dubius large subunit 26S ribosomal RNA gene, partial sequence, partial (6%)
sof-miR-Seq532	TC126925	1522-1545	similar to UniRef100_A7P375 Cluster: Chromosome chr1 scaffold_5, whole genome shotgun sequence
sof-miR-Seq532	TC114900	101-124	weakly similar to UniRef100_Q2QZT9 Cluster: Protein kinase domain containing protein, expressed
sof-miR-Seq532	TC131693	628-651	weakly similar to UniRef100_Q6H7U7 Cluster: Armadillo/beta-catenin repeat protein-like
sof-miR-Seq532	CD207695	222-245	homologue to UniRef100_A5CFZ4 Cluster: Tubulin folding cofactor B
sof-miR-Seq532	TC114770	950-971	similar to UniRef100_A5CFZ4 Cluster: Tubulin folding cofactor B
sof-miR-Seq532	TC123396	714-736
sof-miR-Seq532	CF485499	299-321	UniRef100_UPI000065EB2D Cluster: Tau-tubulin kinase 1 (EC 2.7.11.1) (Brain-derived tau kinase).
sof-miR-Seq532	TC126169	438-461	similar to UniRef100_Q0K1R2 Cluster: Outer membrane efflux protein precursor
sof-miR-Seq532	TC115666	919-940	similar to UniRef100_Q7FAB1 Cluster: OJ991113_30.3 protein
sof-miR-Seq533	Sb10g026363.1	3954-3974
sof-miR-Seq533	Sb08g008675.1	3372-3392
sof-miR-Seq533	Sb01g009436.1	3477-3497
sof-miR-Seq533	Sb05g008466.1	3610-3629
sof-miR-Seq533	Sb04g018075.1	3259-3278
sof-miR-Seq533	Sb01g047700.1	1210-1229	expressed protein
sof-miR-Seq533	Sb08g022630.1	703-720	conserved hypothetical protein
sof-miR-Seq533	Sb07g005965.1	61-77
sof-miR-Seq534	TC111360	1939-1961	UniRef100_Q5QPY6 Cluster: Glycosyltransferase
sof-miR-Seq535	No target found
sof-miR-Seq536	Sb06g017340.1	417-433	T-complex protein 11, putative, expressed
sof-miR-Seq536	Sb05g001030.1	147-163	peroxidase precursor, putative
sof-miR-Seq536	Sb07g003560.1	1683-1701	metallothionein family protein, expressed
sof-miR-Seq536	Sb06g021470.1	224-241	RNA binding protein, putative, expressed
sof-miR-Seq536	Sb03g043730.1	111-130	adaptin, putative, expressed
sof-miR-Seq536	Sb08g001820.1	58-77	myb-like DNA-binding domain containing protein, putative, expressed
sof-miR-Seq536	Sb09g025560.1	421-438	O-methyltransferase, putative, expressed
sof-miR-Seq536	Sb09g004510.1	228-249	OsSCP26 - Putative Serine Carboxypeptidase homologue, expressed
sof-miR-Seq537	No target found
sof-miR-Seq538	No target found
sof-miR-Seq542	Sb02g032650.1	140-158	conserved hypothetical protein
sof-miR-Seq542	Sb10g005000.1	426-443
sof-miR-Seq542	Sb03g036190.1	536-555	TKL_IRAK_DUF26-lc.7 - DUF26 kinases have homology to DUF26 containing loci, expressed
sof-miR-Seq542	Sb01g047790.1	481-496	expressed protein
sof-miR-Seq542	Sb01g019860.1	206-224	WD repeat-containing protein, putative, expressed
sof-miR-Seq542	Sb01g016060.1	315-329	NBS-LRR type disease resistance protein Rps1-k-1, putative
sof-miR-Seq542	Sb01g019600.1	1157-1171	expressed protein
sof-miR-Seq544	Sb08g022490.1	477-496	thaumatin, putative, expressed
sof-miR-Seq549	Sb06g026683.1	655-677	dihydropyrimidinase, putative, expressed
sof-miR-Seq550	Sb06g026683.1	655-677	dihydropyrimidinase, putative, expressed
sof-miR-Seq551	No target found
sof-miR-Seq552	No target found
sof-miR-Seq553	Sb08g023160.1	1771-1791	expressed protein
sof-miR-Seq554	TC123687	625-648	similar to UniRef100_A8QW52 Cluster: O-methyltransferase 1
sof-miR-Seq555	TC120914	892-915
sof-miR-Seq555	TC126408	48-71
sof-miR-Seq555	TC126860	500-522
sof-miR-Seq555	TC112607	1141-1163	similar to UniRef100_Q9ZSE7 Cluster: Chitinase
sof-miR-Seq555	TC126004	1578-1601	similar to UniRef100_A7NZB3 Cluster: Chromosome chr6 scaffold_3, whole genome shotgun sequence
sof-miR-Seq555	TC133851	715-738	similar to UniRef100_Q9LNJ9 Cluster: F6F3.3 protein
sof-miR-Seq555	CF482881	213-236	similar to UniRef100_A7NU14 Cluster: Chromosome chr18 scaffold_1, whole genome shotgun sequence
sof-miR-Seq555	AW671671	358-380
sof-miR-Seq555	TC123687	625-648	similar to UniRef100_A8QW52 Cluster: O-methyltransferase 1
sof-miR-Seq556	No target found
sof-miR-Seq557	CF070715	259-283
sof-miR-Seq558	Sb06g026683.1	655-677	dihydropyrimidinase, putative, expressed
sof-miR-Seq559	Sb05g009490.1	806-825	expressed protein
sof-miR-Seq561	No target found
sof-miR-Seq562	No target found
sof-miR-Seq563	No target found
sof-miR-Seq564	TC120914	885-906
sof-miR-Seq564	TC126860	494-514
sof-miR-Seq564	TC125883	865-886
sof-miR-Seq564	TC126408	41-62
sof-miR-Seq564	TC119651	106-127	weakly similar to UniRef100_A7QQI7 Cluster: Chromosome undetermined scaffold_143, whole genome shotgun sequence
sof-miR-Seq564	TC126470	437-458
sof-miR-Seq564	TC133696	49-71
sof-miR-Seq564	TC127346	409-431
sof-miR-Seq564	TC125899	32-53	weakly similar to UniRef100_A7NWC4 Cluster: Chromosome chr5 scaffold_2, whole genome shotgun sequence
sof-miR-Seq564	CF482881	206-227	similar to UniRef100_A7NU14 Cluster: Chromosome chr18 scaffold_1, whole genome shotgun sequence
sof-miR-Seq564	TC116900	564-584	weakly similar to UniRef100_A4RRR4 Cluster: Predicted protein
sof-miR-Seq564	BG556420	505-525	similar to UniRef100_Q2RRZ4 Cluster: ABC transporter component
sof-miR-Seq564	TC118932	841-863	similar to UniRef100_A7PLR6 Cluster: Chromosome chr14 scaffold_21, whole genome shotgun sequence
sof-miR-Seq564	TC132483	622-643	homologue to UniRef100_Q53MQ0 Cluster: At3g24730
sof-miR-Seq565	No target found
sof-miR-Seq566	No target found
sof-miR-Seq567	No target found
sof-miR-Seq568	TC129139	845-864	similar to UniRef100_A7P5U4 Cluster: Chromosome chr4 scaffold_6, whole genome shotgun sequence
sof-miR-Seq569	Sb06g030530.1	1482-1496	chloride channel protein, putative, expressed
sof-miR-Seq570	Sb07g026650.1	1249-1268	endonuclease/exonuclease/phosphatase family domain containing protein, expressed
sof-miR-Seq570	Sb10g006865.1	101-119
sof-miR-Seq570	Sb03g034130.1	1345-1363	anthocyanidin 5,3-O-glucosyltransferase, putative, expressed
sof-miR-Seq570	Sb02g030290.1	410-426	flap endonuclease, putative, expressed
sof-miR-Seq570	Sb09g023420.1	1709-1728	conserved hypothetical protein
sof-miR-Seq571	Sb02g004030.2	1946-1963	CK1_CaseinKinase_1a.6 - CK1 includes the casein kinase 1 kinases, expressed
sof-miR-Seq572	No target found
sof-miR-Seq573	No target found
sof-miR-Seq575	No target found
sof-miR-Seq576	No target found
sof-miR-Seq578	TC131970	589-609
sof-miR-Seq578	TC114766	1108-1128	weakly similar to UniRef100_A7PKS5 Cluster: Chromosome chr7 scaffold_20, whole genome shotgun sequence
sof-miR-Seq578	TC115332	699-719
sof-miR-Seq578	CD214116	227-247
sof-miR-Seq578	TC132635	636-656	similar to UniRef100_Q73JI2 Cluster: Sigma-54-binding protein
sof-miR-Seq578	CD205584	61-81
sof-miR-Seq578	CD210865	71-91	similar to UniRef100_Q4RSG7 Cluster: Chromosome 13 SCAF15000 whole genome shotgun sequence
sof-miR-Seq578	TC127346	78-98
sof-miR-Seq578	TC119950	608-627	UniRef100_A1QX89 Cluster: PE-PGRS family protein
sof-miR-Seq578	TC124187	628-647	similar to UniRef100_Q0DL62 Cluster: Os05g0121400 protein
sof-miR-Seq578	BG465440	466-485	UniRef100_A7S2K2 Cluster: Predicted protein
sof-miR-Seq578	TC116170	857-877
sof-miR-Seq578	TC124257	852-872	weakly similar to UniRef100_A7NY95 Cluster: Chromosome chr6 scaffold_3, whole genome shotgun sequence
sof-miR-Seq578	CF433465	669-689	weakly similar to UniRef100_Q0JLE9 Cluster: Os01g0605000 protein
sof-miR-Seq578	BM329060	496-516	similar to UniRef100_A1YRG3 Cluster: Mv-ORF101 peptide
sof-miR-Seq578	AW671671	123-143
sof-miR-Seq578	AW282591	462-482	UniRef100_A2R689 Cluster: Catalytic activity: phospholipase D
sof-miR-Seq578	CF428610	320-334
sof-miR-Seq578	TC115465	1124-1143	similar to UniRef100_A5CB91 Cluster: 60S ribosomal protein L13
sof-miR-Seq578	BG487661	541-562	similar to UniRef100_A0HHL6 Cluster: Cytochrome c biogenesis protein transmembrane region precursor
sof-miR-Seq578	TC116900	677-697	weakly similar to UniRef100_A4RRR4 Cluster: Predicted protein
sof-miR-Seq578	CF483158	258-278	UniRef100_Q2N7G4 Cluster: 1-acyl-sn-glycerol-3-phosphate acyltransferase
sof-miR-Seq578	TC127885	474-494
sof-miR-Seq578	EB725339	210-230
sof-miR-Seq578	TC116701	1132-1152	UniRef100_Q3HVL9 Cluster: ARF-like small GTPase-like protein
sof-miR-Seq578	TC133008	814-834	UniRef100_A8DWN4 Cluster: Predicted protein
sof-miR-Seq578	TC117102	956-976	similar to UniRef100_Q84KI7 Cluster: Sorbitol transporter
sof-miR-Seq578	CD223272	310-330
sof-miR-Seq578	TC122833	556-576
sof-miR-Seq578	BI099505	476-496	similar to UniRef100_Q67TQ6 Cluster: Remorin protein-like
sof-miR-Seq578	TC130282	430-450
sof-miR-Seq579	BE366935	140-159
sof-miR-Seq579	TC124846	771-791	homologue to UniRef100_Q0J2R1 Cluster: Os09g0314400 protein
sof-miR-Seq579	CF428976	548-566
sof-miR-Seq580	TC122146	537-557	similar to UniRef100_Q68V15 Cluster: Armadillo-like
sof-miR-Seq580	BE366935	140-159
sof-miR-Seq580	CF428976	548-566
sof-miR-Seq581	No target found
sof-miR-Seq582	CX619226	237-257
sof-miR-Seq583	Sb03g029860.1	1212-1230
sof-miR-Seq583	Sb09g017520.1	624-643	CAAX amino terminal protease family protein, putative, expressed
sof-miR-Seq583	Sb02g009580.1	1752-1772	serine/threonine-protein kinase receptor precursor, putative, expressed
sof-miR-Seq583	Sb02g041340.1	146-163	tim44-like domain containing protein
sof-miR-Seq583	Sb09g024270.1	936-955	SH2 motif, putative, expressed
sof-miR-Seq584	Sb02g006455.1	472-492
sof-miR-Seq585	TC130739	74-92	similar to UniRef100_A7Q8Q2 Cluster: Chromosome chr5 scaffold_64, whole genome shotgun sequence
sof-miR-Seq585	TC113430	461-479
sof-miR-Seq585	CF430134	07-025	similar to UniRef100_A0LRY5 Cluster: ABC transporter related
sof-miR-Seq585	TC131912	676-694
sof-miR-Seq585	CF428200	56-74	similar to UniRef100_A1YRG3 Cluster: Mv-ORF101 peptide
sof-miR-Seq585	TC124550	251-269	similar to UniRef100_Q0D875 Cluster: Os07g0179300 protein
sof-miR-Seq585	TC125311	684-702	homologue to UniRef100_A7Q232 Cluster: Chromosome chr13 scaffold_45, whole genome shotgun sequence
sof-miR-Seq585	TC134474	88-106
sof-miR-Seq585	TC113190	1157-1175	homologue to UniRef100_Q41798 Cluster: Calnexin
sof-miR-Seq585	TC130568	784-802	weakly similar to UniRef100_Q93ZE1 Cluster: AT3g55850/F27K19_30
sof-miR-Seq585	TC134704	545-563	similar to UniRef100_A7PZC8 Cluster: Chromosome chr15 scaffold_40, whole genome shotgun sequence
sof-miR-Seq585	TC124147	544-562	similar to UniRef100_UPI0000D8ADB1 Cluster: seven in absentia 1A
sof-miR-Seq585	CF074161	355-373	homologue to UniRef100_A6YED1 Cluster: Cap-binding protein CPB20
sof-miR-Seq585	TC122400	71-89	homologue to UniRef100_A5NQR2 Cluster: Transposase, IS4 family protein
sof-miR-Seq585	AW671671	521-539
sof-miR-Seq585	TC119185	536-553	weakly similar to UniRef100_A7PXG9 Cluster: Chromosome chr12 scaffold_36, whole genome shotgun sequence
sof-miR-Seq587	Sb08g020025.1	7371-7388	protein kinase domain containing protein, expressed
sof-miR-Seq587	Sb03g003860.1	388-407	lipase class 3 family protein, putative, expressed
sof-miR-Seq587	Sb10g028370.1	925-944	pentatricopeptide repeat domain containing protein, putative, expressed
sof-miR-Seq588	Sb0015s004030.1	1046-1066	expressed protein
sof-miR-Seq591	No target found
sof-miR-Seq592	CF486871	609-632
sof-miR-Seq592	TC134692	581-604	weakly similar to UniRef100_A7Q403 Cluster: Chromosome chr13 scaffold_48, whole genome shotgun sequence
sof-miR-Seq592	TC130739	99-122	similar to UniRef100_A7Q8Q2 Cluster: Chromosome chr5 scaffold_64, whole genome shotgun sequence
sof-miR-Seq592	TC116239	29-52	weakly similar to UniRef100_A7Q2S6 Cluster: Chromosome chr1 scaffold_46, whole genome shotgun sequence
sof-miR-Seq592	CX620519	245-268
sof-miR-Seq592	CX623028	138-161
sof-miR-Seq592	TC120105	304-327	similar to UniRef100_Q02876 Cluster: Nodulation protein D 1
sof-miR-Seq592	EH407477	409-432	similar to UniRef100_Q6Z707 Cluster: Non-ribosomal peptide synthetase modules and related proteins-like
sof-miR-Seq592	CN126186	239-262	weakly similar to UniRef100_Q0DWJ1 Cluster: Os02g0813200 protein
sof-miR-Seq592	CX615278	429-452	homologue to UniRef100_Q0JH61 Cluster: Os01g0881800 protein
sof-miR-Seq592	TC113430	485-508
sof-miR-Seq592	CF073382	123-146
sof-miR-Seq594	Sb01g018130.1	2190-2208	expressed protein
sof-miR-Seq595	TC124846	775-795	homologue to UniRef100_Q0J2R1 Cluster: Os09g0314400 protein
sof-miR-Seq596	TC124846	775-795	homologue to UniRef100_Q0J2R1 Cluster: Os09g0314400 protein
sof-miR-Seq596	TC132777	128-147
sof-miR-Seq597	Sb10g024250.1	104-121	expressed protein
sof-miR-Seq598	Sb08g007150.2	547-564	GDSL-like lipase/acylhydrolase, putative, expressed
sof-miR-Seq599	TC112256	1231-1250	similar to UniRef100_Q5QMV1 Cluster: Oxidoreductase, 2OG-Fe(II) oxygenase-like protein
sof-miR-Seq599	TC114201	397-416	similar to UniRef100_Q5QMV1 Cluster: Oxidoreductase, 2OG-Fe(II) oxygenase-like protein
sof-miR-Seq600	No target found
sof-miR-Seq601	Sb06g007841.1	184-203
sof-miR-Seq602	No target found
sof-miR-Seq603	TC118057	1631-1649	similar to UniRef100_P09195 Cluster: Fructose-1,6-bisphosphatase, chloroplast precursor
sof-miR-Seq603	TC127623	1083-1101	homologue to UniRef100_P09195 Cluster: Fructose-1,6-bisphosphatase, chloroplast precursor
sof-miR-Seq604	No target found
sof-miR-Seq605	Sb04g038290.1	612-633	expressed protein
sof-miR-Seq605	Sb02g001945.1	597-619	PHLOEM 2-LIKE A10, putative, expressed
sof-miR-Seq605	Sb03g030260.1	30-53	expressed protein
sof-miR-Seq606	Sb01g011560.1	1016-1034	glycosyl transferase family 8, putative, expressed
sof-miR-Seq607	TC113224	423-441
sof-miR-Seq608	TC129198	247-267
sof-miR-Seq608	CF073407	414-434	similar to UniRef100_Q0DYZ1 Cluster: Os02g0658200 protein
sof-miR-Seq608	CD235376	467-486	weakly similar to UniRef100_A7PUN5 Cluster: Chromosome chr7 scaffold_31, whole genome shotgun sequence
sof-miR-Seq608	TC119633	760-776	similar to UniRef100_A7PX70 Cluster: Chromosome chr12 scaffold_36, whole genome shotgun sequence
sof-miR-Seq608	CF757388	316-335	similar to UniRef100_Q945Q4 Cluster: At2g16800/T24I21.21
sof-miR-Seq608	CF481469	92-113
sof-miR-Seq609	No target found
sof-miR-Seq610	TC124608	812-832	homologue to UniRef100_A9J228 Cluster: MIKC-type MADS-box transcription factor WM30
sof-miR-Seq610	CF428976	645-664
sof-miR-Seq610	CF426836	182-199
sof-miR-Seq610	TC113830	2067-2087
sof-miR-Seq610	TC116211	1153-1173	weakly similar to UniRef100_Q41140 Cluster: Pyrophosphate--fructose 6-phosphate 1-phosphotransferase subunit alpha
sof-miR-Seq610	TC134460	572-590	weakly similar to UniRef100_Q53RP5 Cluster: Malic enzyme
sof-miR-Seq610	TC122364	340-359
sof-miR-Seq612	Sb08g012560.1	9582-9602	ubiquitin-protein ligase 1, putative, expressed
sof-miR-Seq613	Sb09g027020.1	387-406	possible lysine decarboxylase domain containing protein, expressed
sof-miR-Seq613	Sb01g014020.1	1932-1950	phenylalanine ammonia-lyase, putative
sof-miR-Seq613	Sb03g032130.1	1223-1240	STE_MEKK_ste11_MAP3K.5 - STE kinases include homologs to sterile 7, sterile 11 and sterile 20 from yeast, expressed
sof-miR-Seq614	TC117983	574-589	UniRef100_Q5UDB6 Cluster: INDETERMINATE-related protein 9
sof-miR-Seq616	TC116048	607-630	similar to UniRef100_UPI000065DF79 Cluster: Uncharacterized protein C16orf48.
sof-miR-Seq617	Sb09g002240.1	332-351	lectin protein kinase family protein, putative, expressed
sof-miR-Seq617	Sb03g029590.1	350-369	GDSL-like lipase/acylhydrolase, putative, expressed
sof-miR-Seq617	Sb02g026490.2	156-174	phosphate carrier protein, mitochondrial precursor, putative, expressed
sof-miR-Seq617	Sb03g010240.1	943-961	peroxidase precursor, putative, expressed
sof-miR-Seq617	Sb01g049640.1	237-256	mitochondrial import inner membrane translocase subunit Tim17, putative, expressed
sof-miR-Seq618	Sb03g038580.1	276-296	exo70 exocyst complex subunit, putative, expressed
sof-miR-Seq619	No target found
sof-miR-Seq620	Sb03g029420.1	239-254	bile acid sodium symporter family protein, putative, expressed
sof-miR-Seq621	Sb06g027130.1	1164-1181	ara54-like RING finger protein, putative, expressed
sof-miR-Seq621	Sb04g018500.1	1248-1268	riboflavin biosynthesis protein ribD, putative, expressed
sof-miR-Seq621	Sb02g001550.1	1012-1031	OsFBD13 - F-box and FBD domain containing protein, expressed
sof-miR-Seq622	TC112111	167-189	similar to UniRef100_Q2RAC5 Cluster: Cyclin-T1-3
sof-miR-Seq623	TC123396	716-736
sof-miR-Seq623	TC124608	696-716	homologue to UniRef100_A9J228 Cluster: MIKC-type MADS-box transcription factor WM30
sof-miR-Seq623	TC122914	605-625	similar to UniRef100_Q4QXM0 Cluster: Phosphoinositide 3-kinase
sof-miR-Seq623	BE362893	377-397	homologue to gb|AF036493.1|AF036493 Tragopogon dubius large subunit 26S ribosomal RNA gene, partial sequence, partial (6%)
sof-miR-Seq623	TC126925	1524-1543	similar to UniRef100_A7P375 Cluster: Chromosome chr1 scaffold_5, whole genome shotgun sequence
sof-miR-Seq623	TC114900	103-122	weakly similar to UniRef100_Q2QZT9 Cluster: Protein kinase domain containing protein, expressed
sof-miR-Seq623	TC115666	921-940	similar to UniRef100_Q7FAB1 Cluster: OJ991113_30.3 protein
sof-miR-Seq623	TC131693	630-649	weakly similar to UniRef100_Q6H7U7 Cluster: Armadillo/beta-catenin repeat protein-like
sof-miR-Seq623	CF481527	233-252	similar to UniRef100_A6RVP5 Cluster: Predicted protein
sof-miR-Seq623	TC119463	664-684
sof-miR-Seq623	CF485499	301-321	UniRef100_UPI000065EB2D Cluster: Tau-tubulin kinase 1 (EC 2.7.11.1) (Brain-derived tau kinase).
sof-miR-Seq623	TC122672	1223-1242	homologue to UniRef100_Q0J367 Cluster: Os09g0252000 protein
sof-miR-Seq623	TC118546	230-249	homologue to UniRef100_Q10RN5 Cluster: AMP-binding enzyme family protein, expressed
sof-miR-Seq623	TC131353	750-768	similar to UniRef100_Q6H7J8 Cluster: Transcription factor-like
sof-miR-Seq624	No target found
sof-miR-Seq625	CD231935	527-546
sof-miR-Seq625	TC124608	696-716	homologue to UniRef100_A9J228 Cluster: MIKC-type MADS-box transcription factor WM30
sof-miR-Seq625	TC133039	261-281	weakly similar to UniRef100_A7QZ64 Cluster: Chromosome undetermined scaffold_265, whole genome shotgun sequence
sof-miR-Seq625	TC122914	605-625	similar to UniRef100_Q4QXM0 Cluster: Phosphoinositide 3-kinase
sof-miR-Seq625	BE362893	377-397	homologue to gb|AF036493.1|AF036493 Tragopogon dubius large subunit 26S ribosomal RNA gene, partial sequence, partial (6%)
sof-miR-Seq625	CF481527	233-252	similar to UniRef100_A6RVP5 Cluster: Predicted protein
sof-miR-Seq625	TC131139	920-940	similar to UniRef100_Q0JQ97 Cluster: Montothiol glutaredoxin-S1, mitochondrial precursor
sof-miR-Seq625	TC117967	460-480	homologue to UniRef100_Q0IWB6 Cluster: Os10g0520600 protein
sof-miR-Seq625	CF485499	301-321	UniRef100_UPI000065EB2D Cluster: Tau-tubulin kinase 1 (EC 2.7.11.1) (Brain-derived tau kinase).
sof-miR-Seq625	CF428976	528-546
sof-miR-Seq625	TC123396	659-677
sof-miR-Seq625	TC117021	647-665	similar to UniRef100_Q6H453 Cluster: Inositol 1,4,5-trisphosphate 5-phosphatase-like protein
sof-miR-Seq625	TC131353	751-768	similar to UniRef100_Q6H7J8 Cluster: Transcription factor-like
sof-miR-Seq625	CD228507	294-311	homologue to UniRef100_Q69VQ4 Cluster: RNA recognition motif (RRM)-containing protein-like
sof-miR-Seq625	CF073550	480-497	homologue to UniRef100_A0C5Q1 Cluster: Chromosome undetermined scaffold_150, whole genome shotgun sequence
sof-miR-Seq625	CD208512	554-572	homologue to UniRef100_Q0IPL4 Cluster: Os12g0188900 protein
sof-miR-Seq625	BI140791	105-123
sof-miR-Seq625	TC115666	921-940	similar to UniRef100_Q7FAB1 Cluster: OJ991113_30.3 protein
sof-miR-Seq625	TC125477	65-84
sof-miR-Seq625	TC124491	2147-2164	similar to UniRef100_Q8H2A7 Cluster: PFE18 protein
[truncated: 234 more rows]

## Sheet: Additional file 9
Additional file 9: Relative expression profile of MADS Box. Putative target of sof-miR-seq09 and sof-miR-seq19 estimated within control and 1h after saline treatment.
[truncated: 4 more rows]
